# Supplementary material for: Methodological study on simultaneous detection of 6 tumor invasion and metastasis markers including MMP-9 by microfluidic chip-based magnetic particle immunofluorescence assay
Source: PLoS One. 2026 Jun 23;21(6):e0351313. doi: 10.1371/journal.pone.0351313 (PMC13289928; doi:10.1371/journal.pone.0351313)
Supplement: S2 File — (ZIP) [file pone.0351313.s002.zip]

Archive with 76 entries (76 files):
- Full-concentration dose-response curve assay (ANG-2).xlsx
- Full-concentration dose-response curve assay (LOX).xlsx
- Full-concentration dose-response curve assay (MMP-9).xlsx
- Full-concentration dose-response curve assay (OPG).xlsx
- Full-concentration dose-response curve assay (sN-cadherin ).xlsx
- Full-concentration dose-response curve assay (VEGF-A).xlsx
- Low-concentration dose-response curve assay (ANG-2).xlsx
- Low-concentration dose-response curve assay (LOX).xlsx
- Low-concentration dose-response curve assay (MMP-9).xlsx
- Low-concentration dose-response curve assay (OPG).xlsx
- Low-concentration dose-response curve assay (sN-cadherin).xlsx
- Low-concentration dose-response curve assay (VEGF-A).xlsx
- Raw data of chip repeatability detection (ANG-2).xlsx
- Raw data of chip repeatability detection (LOX).xlsx
- Raw data of chip repeatability detection (MMP-9).xlsx
- Raw data of chip repeatability detection (OPG).xlsx
- Raw data of chip repeatability detection (sN-cadherin).xlsx
- Raw data of chip repeatability detection (VEGF-A).xlsx
- Raw data of consistency test for all indicators (multiple positive samples).xlsx
- Raw data of consistency test for all indicators (purely negative samples).xlsx
- Raw data of consistency test for all indicators (single positive sample).xlsx
- Raw data of consistency test for single marker (ANG-2).xlsx
- Raw data of consistency test for single marker (LOX).xlsx
- Raw data of consistency test for single marker (MMP-9).xlsx
- Raw data of consistency test for single marker (OPG).xlsx
- Raw data of consistency test for single marker (sN-cadherin).xlsx
- Raw data of consistency test for single marker (VEGF-A).xlsx
- Raw data of cross-reactivity assay (ANG-2).xlsx
- Raw data of cross-reactivity assay (LOX).xlsx
- Raw data of cross-reactivity assay (MMP-9).xlsx
- Raw data of cross-reactivity assay (OPG).xlsx
- Raw data of cross-reactivity assay (sN-cadherin).xlsx
- Raw data of cross-reactivity assay (VEGF-A).xlsx
- Raw data of inter-batch precision assay (ANG-2).xlsx
- Raw data of inter-batch precision assay (LOX).xlsx
- Raw data of inter-batch precision assay (MMP-9).xlsx
- Raw data of inter-batch precision assay (OPG).xlsx
- Raw data of inter-batch precision assay (sN-cadherin).xlsx
- Raw data of inter-batch precision assay (VEGF-A).xlsx
- Raw data of intra-batch precision (ANG-2).xlsx
- Raw data of intra-batch precision (LOX).xlsx
- Raw data of intra-batch precision (MMP-9).xlsx
- Raw data of intra-batch precision (OPG).xlsx
- Raw data of intra-batch precision (sN-cadherin).xlsx
- Raw data of intra-batch precision (VEGF-A).xlsx
- Raw data of ROC curve assay (ANG-2).xlsx
- Raw data of ROC curve assay (LOX).xlsx
- Raw data of ROC curve assay (MMP-9).xlsx
- Raw data of ROC curve assay (OPG).xlsx
- Raw data of ROC curve assay (sN-cadherin).xlsx
- Raw data of ROC curve assay (VEGF-A).xlsx
- Raw data of specific negative control assay.xlsx
- Raw data of storage stability and precision assay (ANG-2).xlsx
- Raw data of storage stability and precision assay (LOX).xlsx
- Raw data of storage stability and precision assay (MMP-9).xlsx
- Raw data of storage stability and precision assay (OPG).xlsx
- Raw data of storage stability and precision assay (sN-cadherin).xlsx
- Raw data of storage stability and precision assay (VEGF-A).xlsx
- Test results of hemolysis interference assay (ANG-2).xlsx
- Test results of hemolysis interference assay (LOX).xlsx
- Test results of hemolysis interference assay (MMP-9).xlsx
- Test results of hemolysis interference assay (OPG).xlsx
- Test results of hemolysis interference assay (sN-cadherin).xlsx
- Test results of hemolysis interference assay (VEGF-A).xlsx
- Test results of jaundice interference assay (ANG-2).xlsx
- Test results of jaundice interference assay (LOX).xlsx
- Test results of jaundice interference assay (MMP-9).xlsx
- Test results of jaundice interference assay (OPG).xlsx
- Test results of jaundice interference assay (sN-cadherin).xlsx
- Test results of jaundice interference assay (VEGF-A).xlsx
- Test results of lipemia interference assay (ANG-2).xlsx
- Test results of lipemia interference assay (LOX).xlsx
- Test results of lipemia interference assay (MMP-9).xlsx
- Test results of lipemia interference assay (OPG).xlsx
- Test results of lipemia interference assay (sN-cadherin).xlsx
- Test results of lipemia interference assay (VEGF-A).xlsx
