# Supplementary material for: Methodological study on simultaneous detection of 6 tumor invasion and metastasis markers including MMP-9 by microfluidic chip-based magnetic particle immunofluorescence assay
Source: PLoS One. 2026 Jun 23;21(6):e0351313. doi: 10.1371/journal.pone.0351313 (PMC13289928; doi:10.1371/journal.pone.0351313)
Supplement: S2 File — (ZIP) [file pone.0351313.s002.zip › Full-concentration dose-response curve assay (ANG-2).xlsx]

## Sheet: Sheet1
	Standard concentration (pg/mL)	Fluorescence intensity	Fluorescence intensity of the first test	Fluorescence intensity of the second test	Fluorescence intensity of the third test
	0	0.019	0.019	0.019	0.019
	0.02	0.079	0.082	0.078	0.077
	0.04	0.154	0.159	0.155	0.148
	0.08	0.358	0.356	0.341	0.377
	0.16	0.893	0.859	0.861	0.959
	0.32	1.76	1.729	1.766	1.785
	0.64	3.32	3.373	3.231	3.356
	1000	25.1	24.07	26.268	24.962
	2000	54.3	51.949	56.999	53.952
	4000	87.3	88.372	88.49	85.038
	8000	192.2	200.252	185.834	190.514
	16000	326.6	323.212	310.662	345.926
