# Supplementary material for: Methodological study on simultaneous detection of 6 tumor invasion and metastasis markers including MMP-9 by microfluidic chip-based magnetic particle immunofluorescence assay
Source: PLoS One. 2026 Jun 23;21(6):e0351313. doi: 10.1371/journal.pone.0351313 (PMC13289928; doi:10.1371/journal.pone.0351313)
Supplement: S2 File — (ZIP) [file pone.0351313.s002.zip › Full-concentration dose-response curve assay (LOX).xlsx]

## Sheet: Sheet1
	Standard concentration (ng/mL)	Fluorescence intensity	Fluorescence intensity of the first test	Fluorescence intensity of the second test	Fluorescence intensity of the third test
	0	0.017	0.016	0.017	0.018
	0.02	0.49	0.504	0.498	0.468
	0.04	1.32	1.352	1.349	1.259
	0.08	2.89	2.826	2.88	2.964
	0.16	6.19	6.226	5.881	6.463
	0.32	18.54	18.107	18.895	18.618
	0.64	35.68	35.386	36.907	34.747
	100	2413	2328.39	2509.76	2400.85
	200	5013	5079.1	4867.32	5092.58
	400	9593	10056.5	9816.63	8905.83
	800	14851	14675.8	14174.5	15702.7
	1600	25564	25384.2	24783	26524.7
