# Supplementary material for: Methodological study on simultaneous detection of 6 tumor invasion and metastasis markers including MMP-9 by microfluidic chip-based magnetic particle immunofluorescence assay
Source: PLoS One. 2026 Jun 23;21(6):e0351313. doi: 10.1371/journal.pone.0351313 (PMC13289928; doi:10.1371/journal.pone.0351313)
Supplement: S2 File — (ZIP) [file pone.0351313.s002.zip › Full-concentration dose-response curve assay (MMP-9).xlsx]

## Sheet: Sheet1
	Standard concentration (ng/mL)	Fluorescence intensity	Fluorescence intensity of the first test	Fluorescence intensity of the second test	Fluorescence intensity of the third test
	0	0.016	0.016	0.016	0.016
	0.02	3.8	3.815	3.616	3.969
	0.04	8.2	7.914	8.18	8.506
	0.08	15.3	15.043	14.629	16.228
	0.16	25.9	25.265	27.176	25.259
	0.32	45.7	47.34	45.383	44.377
	0.64	85.3	87.656	88.77	79.474
	600	15616	14860.3	15940	16047.7
	1200	27823	26789	26535.9	30144.1
	2400	65457	68436.4	68274.6	59660
	4800	105629	103884	109135	103868
	9600	189881	180685	196416	192541
