# Supplementary material for: Methodological study on simultaneous detection of 6 tumor invasion and metastasis markers including MMP-9 by microfluidic chip-based magnetic particle immunofluorescence assay
Source: PLoS One. 2026 Jun 23;21(6):e0351313. doi: 10.1371/journal.pone.0351313 (PMC13289928; doi:10.1371/journal.pone.0351313)
Supplement: S2 File — (ZIP) [file pone.0351313.s002.zip › Full-concentration dose-response curve assay (OPG).xlsx]

## Sheet: Sheet1
	Standard concentration (pg/mL)	Fluorescence intensity	Fluorescence intensity of the first test	Fluorescence intensity of the second test	Fluorescence intensity of the third test
	0	0.015	0.014	0.015	0.016
	0.02	0.067	0.069	0.07	0.062
	0.04	0.135	0.131	0.14	0.134
	0.08	0.258	0.25	0.266	0.258
	0.16	0.569	0.552	0.582	0.573
	0.32	1.229	1.258	1.19	1.239
	0.64	2.257	2.273	2.357	2.141
	1000	27.6	26.717	27.061	29.022
	2000	50.2	52.342	50.911	47.347
	4000	111.3	115.979	108.37	109.551
	8000	167.2	165.807	168.772	167.021
	16000	289.6	292.31	286.952	289.538
