# Supplementary material for: Methodological study on simultaneous detection of 6 tumor invasion and metastasis markers including MMP-9 by microfluidic chip-based magnetic particle immunofluorescence assay
Source: PLoS One. 2026 Jun 23;21(6):e0351313. doi: 10.1371/journal.pone.0351313 (PMC13289928; doi:10.1371/journal.pone.0351313)
Supplement: S2 File — (ZIP) [file pone.0351313.s002.zip › Low-concentration dose-response curve assay (MMP-9).xlsx]

## Sheet: Sheet1
	Standard concentration (ng/mL)	Mean fluorescence intensity	Fluorescence intensity of the first test	Fluorescence intensity of the second test	Fluorescence intensity of the third test
	0	0.016	0.016	0.016	0.016
	0.02	3.8	3.704	3.859	3.837
	0.04	8.2	8.554	8.356	7.69
	0.08	15.3	15.685	14.802	15.413
	0.16	25.9	25.34	25.564	26.796
	0.32	45.7	45.334	47.659	44.107
	0.64	85.3	85.961	88.067	81.872
