# Supplementary material for: Methodological study on simultaneous detection of 6 tumor invasion and metastasis markers including MMP-9 by microfluidic chip-based magnetic particle immunofluorescence assay
Source: PLoS One. 2026 Jun 23;21(6):e0351313. doi: 10.1371/journal.pone.0351313 (PMC13289928; doi:10.1371/journal.pone.0351313)
Supplement: S2 File — (ZIP) [file pone.0351313.s002.zip › Raw data of chip repeatability detection (ANG-2).xlsx]

## Sheet: Sheet1
Chip ID	Detection data of low-concentration samples (pg/mL)	Detection data of high-concentration samples (pg/mL)
1	97.15	1045.24
2	113.14	1039.37
3	112.24	1074.71
4	104.02	1226.9
5	102.17	1103.21
6	114.85	1234.88
7	96.19	1079.72
8	109.33	1043.89
9	111.4	1173.42
10	116.73	1192.95
11	106.68	1133.28
12	102.22	1231.64
13	104.22	1066.55
14	112.47	1033.58
15	101.69	1178.03
