# Supplementary material for: Methodological study on simultaneous detection of 6 tumor invasion and metastasis markers including MMP-9 by microfluidic chip-based magnetic particle immunofluorescence assay
Source: PLoS One. 2026 Jun 23;21(6):e0351313. doi: 10.1371/journal.pone.0351313 (PMC13289928; doi:10.1371/journal.pone.0351313)
Supplement: S2 File — (ZIP) [file pone.0351313.s002.zip › Raw data of chip repeatability detection (LOX).xlsx]

## Sheet: Sheet1
Chip ID	Detection data of low-concentration samples (ng/mL)	Detection data of high-concentration samples (ng/mL)
1	28.78	407
2	27.71	360.08
3	26.04	379.6
4	28.05	362.49
5	25.63	418.82
6	30.25	403.25
7	28.38	362
8	29.54	395.96
9	27.36	378.31
10	28.65	361.7
11	28.32	422.14
12	27.91	382.45
13	27.76	404.79
14	25.61	410.68
15	26.59	367.22
