# Supplementary material for: Methodological study on simultaneous detection of 6 tumor invasion and metastasis markers including MMP-9 by microfluidic chip-based magnetic particle immunofluorescence assay
Source: PLoS One. 2026 Jun 23;21(6):e0351313. doi: 10.1371/journal.pone.0351313 (PMC13289928; doi:10.1371/journal.pone.0351313)
Supplement: S2 File — (ZIP) [file pone.0351313.s002.zip › Raw data of chip repeatability detection (MMP-9).xlsx]

## Sheet: Sheet1
Chip ID	Detection data of low-concentration samples (ng/mL)	Detection data of high-concentration samples (ng/mL)
1	32.75	1055.37
2	30.7	962.08
3	30.39	1123.8
4	32.83	1067.18
5	30	1062.8
6	30.94	968.38
7	30.72	1084.36
8	34.16	1104.95
9	29.15	1082.99
10	28.96	970.1
11	29.09	1030.34
12	28.47	1005.51
13	28.79	1093.63
14	29.7	1152.9
15	33.6	1163.49
