# Supplementary material for: Methodological study on simultaneous detection of 6 tumor invasion and metastasis markers including MMP-9 by microfluidic chip-based magnetic particle immunofluorescence assay
Source: PLoS One. 2026 Jun 23;21(6):e0351313. doi: 10.1371/journal.pone.0351313 (PMC13289928; doi:10.1371/journal.pone.0351313)
Supplement: S2 File — (ZIP) [file pone.0351313.s002.zip › Raw data of chip repeatability detection (OPG).xlsx]

## Sheet: Sheet1
Chip ID	Detection data of low-concentration samples ( pg/mL)	Detection data of high-concentration samples (pg/mL)
1	12.72	1019.18
2	12.36	908.05
3	13.4	933.53
4	12.63	951.84
5	12.85	1042.13
6	12.53	912.39
7	12.79	1003.86
8	11.22	927.46
9	12.11	956.85
10	12.01	915.47
11	11.72	1032.14
12	11.44	1045.39
13	11.16	916.59
14	11.99	1043.41
15	12.61	996.9
