# Supplementary material for: Methodological study on simultaneous detection of 6 tumor invasion and metastasis markers including MMP-9 by microfluidic chip-based magnetic particle immunofluorescence assay
Source: PLoS One. 2026 Jun 23;21(6):e0351313. doi: 10.1371/journal.pone.0351313 (PMC13289928; doi:10.1371/journal.pone.0351313)
Supplement: S2 File — (ZIP) [file pone.0351313.s002.zip › Raw data of chip repeatability detection (sN-cadherin).xlsx]

## Sheet: Sheet1
Chip ID	Detection data of low-concentration samples (ng/mL)	Detection data of high-concentration samples (ng/mL)
1	9.85	200.66
2	8.96	178.75
3	9.23	190.05
4	9.87	194.08
5	10.74	180.08
6	9.04	195.72
7	9.59	182.03
8	9.12	181.07
9	9.68	196.55
10	10.28	179.27
11	10.19	192
12	9.03	175.91
13	9.23	176.15
14	9.47	192.77
15	9.33	205.76
