# Supplementary material for: Methodological study on simultaneous detection of 6 tumor invasion and metastasis markers including MMP-9 by microfluidic chip-based magnetic particle immunofluorescence assay
Source: PLoS One. 2026 Jun 23;21(6):e0351313. doi: 10.1371/journal.pone.0351313 (PMC13289928; doi:10.1371/journal.pone.0351313)
Supplement: S2 File — (ZIP) [file pone.0351313.s002.zip › Raw data of chip repeatability detection (VEGF-A).xlsx]

## Sheet: Sheet1
Chip ID	Detection data of low-concentration samples (pg/mL)	Detection data of high-concentration samples (pg/mL)
1	19.76	686.79
2	19.73	644.15
3	20.7	715.2
4	19.13	673.9
5	19.12	640.15
6	17.86	770.27
7	18.37	656.39
8	21.16	754.03
9	20.81	676.28
10	20.24	705.86
11	19.15	670.22
12	18.92	756.35
13	17.81	642.55
14	19.49	731.93
15	20.74	731
