# Supplementary material for: Methodological study on simultaneous detection of 6 tumor invasion and metastasis markers including MMP-9 by microfluidic chip-based magnetic particle immunofluorescence assay
Source: PLoS One. 2026 Jun 23;21(6):e0351313. doi: 10.1371/journal.pone.0351313 (PMC13289928; doi:10.1371/journal.pone.0351313)
Supplement: S2 File — (ZIP) [file pone.0351313.s002.zip › Raw data of consistency test for all indicators (multiple positive samples).xlsx]

## Sheet: Sheet1
Sample test result (Chip)
MMP-9+VEGF-A		VEGF-A+ANG-2		MMP-9+VEGF-A+ANG-2		sN - cadherin + LOX		OPG+LOX		sN - cadherin + OPG+LOX
1	2	3	4	5	6	7	8	9	10	11	12
604.16	632.32	333.58	396.13	661.65	739.34	352.2	420.22	205.05	422.41	289.77	334.25
431.64	487.15	488.65	501.13	409.14	498.18	231.11	185.91	119.49	202.35	213.07	237.71
45.02	37.91	20.03	44.3	37.16	50.2	88.28	96.33	29.19	56.71	95.28	102.17
448.76	373.65	335.35	593.05	740.45	304.76	522.58	693.23	1131.17	1091.28	997.64	1134.29
44.46	26.22	50.84	32.7	50.94	23.59	131.16	116.29	102.29	93.64	92.19	107.34
444.16	481.96	874.31	907.16	997.28	931.45	495.99	573.65	181.5	214.75	164.64	493.84
Sample test result (ELISA)
MMP-9+VEGF-A		VEGF-A+ANG-2		MMP-9+VEGF-A+ANG-2		sN - cadherin + LOX		OPG+LOX		sN - cadherin + OPG+LOX
1	2	3	4	5	6	7	8	9	10	11	12
596.02	607.52	324.18	392.53	632.12	713.53	340.83	403.66	195.28	404.49	284.05	349.18
424.08	500.03	510.47	523.73	401.12	480.38	219.58	185.34	115.44	205.45	216.32	228.38
43.06	38.37	20.66	44.63	38.07	52.66	84.89	98.83	28.47	59.39	94.19	101.24
453.46	387.05	325.31	576.05	772.99	309.09	539.27	696.6	1126.85	1091.62	977	1152.34
46.64	26.11	51.02	32.4	48.87	24.08	129.58	110.73	101.4	96.39	94.86	105.79
447.44	495.69	884.38	919.3	998.26	918.07	501.43	595.57	176.67	205.76	163.09	509.38
Sample test result (CLIA)
MMP-9+VEGF-A		VEGF-A+ANG-2		MMP-9+VEGF-A+ANG-2		sN - cadherin + LOX		OPG+LOX		sN - cadherin + OPG+LOX
1	2	3	4	5	6	7	8	9	10	11	12
571.16	619.16	318.86	385.52	627.44	707.76	338.77	418.48	203.81	392.54	287.04	358.41
436.62	481.47	505.94	512.92	400.42	491.63	226.36	189.93	112.42	210.6	207.77	229.08
43.2	38.12	20.44	43.02	37.47	50.59	88.49	95.16	28.87	61.88	94.79	102.91
466.38	380.3	332.8	563.62	790.44	299.15	527.66	676.79	1136.72	1120.88	979.25	1144.61
44.79	25.67	51.93	31.2	47.92	25.22	132.76	107.34	97.29	96.96	98.19	100.84
464.97	488.67	853.98	927.97	975.21	959.76	525.74	578.26	169.77	207.44	166.09	491.23
