# Supplementary material for: Methodological study on simultaneous detection of 6 tumor invasion and metastasis markers including MMP-9 by microfluidic chip-based magnetic particle immunofluorescence assay
Source: PLoS One. 2026 Jun 23;21(6):e0351313. doi: 10.1371/journal.pone.0351313 (PMC13289928; doi:10.1371/journal.pone.0351313)
Supplement: S2 File — (ZIP) [file pone.0351313.s002.zip › Raw data of consistency test for all indicators (purely negative samples).xlsx]

## Sheet: Sheet1
	Sample test result (Chip)
Sample ID	1	2	3	4	5	6	7	8	9	10	11	12
MMP-9	456804	383374	439084	369706	367481	234538	235531	359905	277049	270684	211752	201671
VEGF-A	250.678	245.457	293.543	138.038	205.754	146.645	120.925	243.781	248.216	115.732	284.21	204.921
sN-cadherin	21671.8	44069.2	59178.1	22892.3	29276.1	27390.1	56419	30614.7	50952.2	43264.9	51561.5	42196.9
OPG	614.141	713.622	349.632	703.991	651.244	418.433	799.599	472.424	577.73	440.257	780.763	581.077
LOX	34415.1	59677.8	46002.6	39096.6	37389.9	36661	36311.2	52027.6	20652	59398.7	34850	27063
ANG-2	352.895	267.017	380.088	340.516	344.867	382.911	382.478	119.709	513.75	579.885	254.62	307.147
	Sample test result (ELISA)
Sample ID	1	2	3	4	5	6	7	8	9	10	11	12
MMP-9	451384	370823	443243	386850	385458	233504	226680	366175	277001	278879	208894	197788
VEGF-A	259.54	244.37	285.33	141.37	196.29	145.64	126.64	254.68	252.42	118.04	279.85	205.67
sN-cadherin	22282.5	43426.5	61888.2	23282.9	30107.1	26894.2	53881.6	29388	49005.1	44355.7	50200.9	42121.7
OPG	615.51	743.4	350.15	716.72	658.97	414.15	810.22	491.47	561.03	443.56	800.9	607.76
LOX	33929.9	60093.1	45705.4	37719.6	35931.9	37771.5	37943.7	50322.5	20438.8	61709.7	35334.3	26384.9
ANG-2	346.03	277.36	380.41	336.37	332.34	398.5	392.38	124.67	539.1	594.04	250.7	308.99
	Sample test result (ELISA)
Sample ID	1	2	3	4	5	6	7	8	9	10	11	12
MMP-9	470666	378544	426155	388610	395193	230101	230450	350450	269620	279792	201797	190020
VEGF-A	264.01	251.76	290.32	148.31	200.51	152.24	126.49	248.74	244.63	116.65	289.91	214.94
sN-cadherin	22275.5	44851.3	58952.1	22228.8	29399.1	27038	51521.6	30659	48666.7	46460.1	48336	40552.8
OPG	593.41	746.47	345.11	714.92	634.91	414.59	829.71	470.73	534.94	446.95	820.48	626.01
LOX	34026.6	60013.6	46333	39543.2	37262.1	39502.3	36659.2	49581.9	21256	63805.5	34139.3	26732.3
ANG-2	357.32	286.03	387.18	330.99	320.16	410.61	397.67	119.26	533.8	601.55	254.04	309.5
