# Supplementary material for: Methodological study on simultaneous detection of 6 tumor invasion and metastasis markers including MMP-9 by microfluidic chip-based magnetic particle immunofluorescence assay
Source: PLoS One. 2026 Jun 23;21(6):e0351313. doi: 10.1371/journal.pone.0351313 (PMC13289928; doi:10.1371/journal.pone.0351313)
Supplement: S2 File — (ZIP) [file pone.0351313.s002.zip › Raw data of consistency test for all indicators (single positive sample).xlsx]

## Sheet: Sheet1
	Sample test result (Chip, pg/mL)
Sample ID	1	2	3	4	5	6	7	8	9	10	11	12
MMP-9	593.35	310.96	355.62	200.08	455.39	278.5	568.64	357.48	209.47	268.49	281.22	206.18
VEGF-A	288.8	405.34	268.67	193.5	298.64	108.19	267.2	482.19	118.08	183.24	239.59	125.5
sN-cadherin	51.7	26.24	79.19	51.53	44.73	35.77	41.7	56.21	101.58	31.41	32.45	53.85
OPG	483.7	640.11	583.26	1005.58	473.63	329.5	450.4	344.53	353.39	988.31	760.61	444.34
LOX	44.8	43.99	35.83	21.82	96.34	33.75	35.2	44.21	30.6	53.14	153.56	24.23
ANG-2	384.9	585.94	315.69	221.18	449.43	851.59	206.9	307.35	343.86	565.73	401.78	893.46
	Sample test result (ELISA, pg/mL)
Sample ID	1	2	3	4	5	6	7	8	9	10	11	12
MMP-9	600.53	310.22	358.71	195.8	468.64	277.25	547.28	361.83	204.12	269.13	293.67	204.08
VEGF-A	288.9	402.31	281.75	194.89	294.71	108.36	264.6	498.16	115.32	185.72	241.73	126.69
sN-cadherin	49.4	26.58	81.89	49.08	45.83	36.41	40.4	56.2	103.28	32.45	33.51	56.22
OPG	460.5	628.42	573.03	984.26	469.41	319.92	441.7	337.08	355	940.64	743.61	444.42
LOX	43.5	44.62	37.38	21.38	91.34	32.68	34.6	42.26	30.71	54.28	147.92	24.99
ANG-2	376.1	598.65	321.99	216.3	428.65	849.5.3	210	297.72	346.76	570.59	387.91	873.91
	Sample test result (CLIA, pg/mL)
Sample ID	1	2	3	4	5	6	7	8	9	10	11	12
MMP-9	621.23	320.73	369.06	201.36	454.91	282.9	570.14	355.9	202.21	268.6	287.67	208.25
VEGF-A	292.8	405.11	268.52	200.01	280.64	104.03	268.8	498.26	117.13	194.17	234.44	121.53
sN-cadherin	47.9	27.7	83.19	50.52	45.6	37.4	39.2	55.9	109.51	32.96	34.89	54.72
OPG	466.3	614.68	555.9	951.45	469.41	328.58	434.3	341.97	368.81	974.65	707.94	463.06
LOX	41.6	46.21	36.54	20.41	90.47	34.26	34	42.16	32.02	55.65	148.24	25.36
ANG-2	359.6	627.88	314.65	218.92	407.51	814.27	207.4	301.75	341.48	582.78	391.3	902.19
