# Supplementary material for: Methodological study on simultaneous detection of 6 tumor invasion and metastasis markers including MMP-9 by microfluidic chip-based magnetic particle immunofluorescence assay
Source: PLoS One. 2026 Jun 23;21(6):e0351313. doi: 10.1371/journal.pone.0351313 (PMC13289928; doi:10.1371/journal.pone.0351313)
Supplement: S2 File — (ZIP) [file pone.0351313.s002.zip › Raw data of consistency test for single marker (ANG-2).xlsx]

## Sheet: Sheet1
Sample ID	ELISA Value (pg/mL)	Chip Value (pg/mL)
1	10929.6	10713.8
2	1932.36	1973.51
3	11745.3	11736.2
4	3795.78	3920.57
5	4225.96	4215.37
6	10024.9	9771.29
7	6632.16	6900.78
8	11840	12344.6
9	11160.9	11130.4
10	6178.3	6121.41
11	10219.5	9733.98
12	9485.93	9870.76
13	10709.5	10191.5
14	2881.32	2955.58
15	2945.97	3092.28
16	8456.8	8088.86
17	5816.03	5879.47
18	8639.18	8620.93
19	4752.49	4916.81
20	6612.69	6768.81
21	1770.79	1841.02
22	1139.33	1175.87
23	11376.5	11435.6
24	1089.59	1054.93
25	2683.87	2680.3
26	6130.96	6318.56
27	9033.57	8987.06
28	7447.8	7285.89
29	7471.48	7306.92
30	6681.62	6967.13
31	4747.46	4620.11
32	11439	10876.9
33	2829.6	2745.28
34	1742.81	1665.89
35	5643.68	5654.82
36	3415.61	3263.15
37	7448.34	7423.52
38	3758.19	3571.89
39	893.71	852.62
40	11526	11172.6
41	7708.41	7781.59
42	917.69	890.46
43	8972.67	8911.7
44	8041	7756.7
45	4382.86	4227.02
46	8856.57	9027.49
47	6055.01	5935.05
48	4204.23	4405.05
49	11619.7	11348.7
50	4015.15	3924.93
51	8688.4	8855.87
52	908.36	913
53	8611.9	8565.48
54	8793.62	8616.23
55	4551.06	4351.95
56	6448.05	6451.37
57	4620.51	4547.95
58	8964.22	9239.89
59	8730.82	8510.1
60	10296.9	10332.3
61	477.2	473.74
62	101.95	98.17
63	235.38	243.09
64	22.59	22.32
65	351.39	361.51
66	161.5	168.39
67	380.04	388.92
68	616.65	619.2
69	191.27	187
70	694.86	683.03
71	386.99	379.82
72	545.23	543.63
73	798.08	822.6
74	787.18	778.41
75	461.98	468.28
76	610.48	583.81
77	793.3	802.12
78	118.76	121.46
79	744.18	711.15
80	336.89	337.98
81	112.32	114.28
82	561.2	538.19
83	649.71	679.5
84	591.58	616.12
85	552.52	546.9
86	277.63	266.83
87	789.8	798.22
88	461.51	441.2
89	17.97	17.68
90	566.99	553.05
91	186.34	178.74
92	161.95	156.44
93	219.24	218.7
94	45.46	46.41
95	768.46	771.79
96	139.67	136.09
97	232.56	242.41
98	198.63	197.01
99	89.9	86.52
100	82.38	81.28
101	711.45	733.62
102	103.78	102.2
103	437.8	436.98
104	324.79	315.22
105	129.17	132.47
106	781.82	807.75
107	398.61	411.41
108	765.57	783.49
109	482.53	481.65
110	60.72	60.47
111	366.45	371.25
112	623.88	612.91
113	593.02	610.21
114	456.94	468.35
115	434.5	436.14
116	750.66	772.18
117	602.11	585.4
118	496.63	474.83
119	215.06	210.98
120	131.59	128.19
