# Supplementary material for: Methodological study on simultaneous detection of 6 tumor invasion and metastasis markers including MMP-9 by microfluidic chip-based magnetic particle immunofluorescence assay
Source: PLoS One. 2026 Jun 23;21(6):e0351313. doi: 10.1371/journal.pone.0351313 (PMC13289928; doi:10.1371/journal.pone.0351313)
Supplement: S2 File — (ZIP) [file pone.0351313.s002.zip › Raw data of consistency test for single marker (LOX).xlsx]

## Sheet: Sheet1
Sample ID	ELISA Value (ng/mL)	Chip Value (ng/mL)
1	178.83	185.65
2	683.19	676.32
3	81.76	72.61
4	591.4	603.92
5	296.19	281.82
6	892.41	894.6
7	914.53	870.05
8	193.5	191.67
9	213.24	210.23
10	873.43	856.68
11	216.34	208.61
12	600.23	575.87
13	670.29	680.71
14	261.52	270.31
15	397.53	379.47
16	669.19	672.74
17	863.19	824.39
18	792.64	779.24
19	758.8	775.22
20	538.31	538.95
21	438.02	454.55
22	96.86	101.64
23	164.73	158.4
24	589.85	585.1
25	794.99	805.12
26	601.61	618.55
27	329.5	327.68
28	352.82	353.24
29	137.65	132.29
30	822.88	809.52
31	749.78	760.79
32	921.55	883.11
33	423.71	444.46
34	649.07	636
35	383.97	388.65
36	786.4	825.54
37	680.27	676.63
38	800.37	782.38
39	241.79	245.39
40	519.64	507.44
41	322.73	338.45
42	435.09	424.39
43	421.93	434.66
44	306.4	305.98
45	926.18	950.47
46	356.27	370.49
47	360.08	346.86
48	939.64	946.04
49	429.35	412.03
50	680.45	691.57
51	787.58	803.99
52	783.24	791.48
53	230.43	222.76
54	359.55	358.32
55	742.51	716.74
56	546.86	562.39
57	563.61	545.62
58	588.08	599.74
59	208.03	206
60	724.19	710.79
61	78.68	72.86
62	1.84	1.76
63	65.91	65.04
64	64.8	67.26
65	40.69	38.89
66	46.65	48.42
67	38.46	37.05
68	33.52	34.32
69	49.62	47.8
70	42.05	42.71
71	77.5	77.31
72	38.23	36.96
73	10.07	10.39
74	26.61	26.53
75	73.79	72.52
76	63.16	60.85
77	53.73	54.65
78	41.55	43.59
79	64.49	67.54
80	52.72	50.2
81	79.25	81.17
82	31.51	30.1
83	7.98	7.92
84	45.29	46.82
85	67.22	69.21
86	2.03	1.96
87	22.51	22.76
88	65.66	63.41
89	46.2	46.81
90	33.23	31.58
91	56.04	53.57
92	69.05	68.14
93	59.29	58.58
94	67.6	65.34
95	78.66	72.75
96	74.27	74.2
97	64.26	63.02
98	46.81	46.77
99	28.84	27.77
100	71.33	68.51
101	27.78	27.49
102	14.29	14.97
103	61.54	59.11
104	75.61	76.1
105	76.96	80.13
106	24.4	25.44
107	48.91	48.98
108	44.87	46.92
109	11.02	10.76
110	38.86	38.64
111	75.85	77.33
112	63.4	63.25
113	8.32	8.47
114	73.69	73.33
115	77.63	78.98
116	14.26	13.64
117	48.61	50.53
118	31.35	32.74
119	29.32	28.92
120	65.89	65.69
