# Supplementary material for: Methodological study on simultaneous detection of 6 tumor invasion and metastasis markers including MMP-9 by microfluidic chip-based magnetic particle immunofluorescence assay
Source: PLoS One. 2026 Jun 23;21(6):e0351313. doi: 10.1371/journal.pone.0351313 (PMC13289928; doi:10.1371/journal.pone.0351313)
Supplement: S2 File — (ZIP) [file pone.0351313.s002.zip › Raw data of consistency test for single marker (MMP-9).xlsx]

## Sheet: Sheet1
Sample ID	ELISA Value (ng/mL)	Chip Value (ng/mL)
1	2609.29	2575.59
2	2005.9	2097.81
3	2320.55	2272.63
4	3361.83	3323.84
5	2127.29	2191.85
6	1275.25	1299.17
7	2224.88	2268.09
8	2930.56	2829.45
9	1855.63	1867.39
10	2300.04	2276.5
11	1027.87	1001.52
12	888.17	914.8
13	824.18	840.18
14	3013.03	3063
15	1918.48	1873.01
16	632.63	607.41
17	1819.64	1866.15
18	2949.09	3040.28
19	2412.94	2501.33
20	2985.8	2933.56
21	2909.05	2780.59
22	997.29	972.56
23	302.9	295.6
24	2087.74	2071.12
25	1106.09	1070.89
26	1068.74	1055.83
27	3538.76	3642.61
28	1937.18	1987.5
29	688.3	665.78
30	2784.64	2739.63
31	1428.51	1445.59
32	1976.08	2053.48
33	1586.18	1652.13
34	1151.89	1111.69
35	1120.31	1073.53
36	2931.85	2854.51
37	3469.16	3578.45
38	785.81	824.23
39	1598.76	1588.21
40	1965.93	2043.28
41	2224.25	2175.22
42	3511.77	3420.45
43	1032.58	998.1
44	635.06	643.92
45	696.21	688.38
46	2502.3	2517.72
47	1350.48	1379.2
48	1562.5	1558.89
49	730.17	734.69
50	405.54	399.16
51	3371.11	3448.75
52	1669.97	1685.67
53	1890.99	1841.03
54	1879.15	1804.01
55	1091.32	1126.61
56	1681.05	1761.3
57	811.82	834.84
58	3502.31	3504.84
59	788.84	784.62
60	2339.01	2393.11
61	28.29	28.64
62	21.56	21.22
63	39.01	37.43
64	72.36	74.54
65	228.67	223.79
66	296.2	300.52
67	78.74	75.76
68	20.96	21.26
69	202.55	195.92
70	76.39	78.32
71	10.19	10.02
72	36.33	37.53
73	112.82	113.62
74	135.15	133.85
75	24.32	23.21
76	87.18	88.18
77	13.85	13.45
78	223.64	232.57
79	86.08	84.39
80	235.83	229.88
81	78.25	77.19
82	153.72	156.83
83	108.8	108.66
84	105.73	104.67
85	15.9	16.33
86	99.61	96.53
87	53.49	53.49
88	100.14	103.53
89	299.51	309.69
90	281.32	268.27
91	224.02	227.05
92	130.06	133.79
93	242.29	237.94
94	292.35	285.36
95	277.49	284.89
96	293.72	298.36
97	82.78	86.88
98	193.56	189.38
99	271.11	265.28
100	211.67	210.08
101	260.6	271.95
102	113.54	117.6
103	51.25	50.39
104	216.22	216.78
105	34.39	34.56
106	81.97	79.18
107	33.89	32.42
108	13.6	14.1
109	221.48	213.03
110	100.64	95.69
111	273.5	280.13
112	55.54	53.75
113	82.21	85.93
114	15.65	16.06
115	199.63	197.02
116	31.78	32.99
117	78.59	79.43
118	76.09	78.58
119	176.08	173.68
120	18.72	17.81
