# Supplementary material for: Methodological study on simultaneous detection of 6 tumor invasion and metastasis markers including MMP-9 by microfluidic chip-based magnetic particle immunofluorescence assay
Source: PLoS One. 2026 Jun 23;21(6):e0351313. doi: 10.1371/journal.pone.0351313 (PMC13289928; doi:10.1371/journal.pone.0351313)
Supplement: S2 File — (ZIP) [file pone.0351313.s002.zip › Raw data of consistency test for single marker (OPG).xlsx]

## Sheet: Sheet1
Sample ID	ELISA Value (pg/mL)	Chip Value (pg/mL)
1	8748.42	8752.35
2	4154.31	4056.63
3	11048.4	10947
4	6192.81	6186.02
5	5768.47	5600.17
6	4139.9	4311.34
7	6264.87	5997.33
8	6746.21	6632.48
9	6757.05	6524.92
10	2656.94	2668.24
11	8183.41	8491.42
12	8415.06	8367.42
13	8158.54	7976.31
14	5923.3	6069.79
15	10353.9	10068.6
16	3855.79	3700.78
17	6325.4	6292.5
18	10544.5	10259.4
19	2582.67	2468.43
20	1311.72	1319.46
21	7571.09	7501.43
22	11950.2	12000.9
23	6321.14	6583.6
24	2993.46	2973.36
25	1943.36	2037.75
26	7719.94	8087.44
27	8442.37	8374.66
28	1087.63	951.82
29	9281.73	8998.43
30	6674.37	6342.6
31	9583.29	9740.17
32	2290.03	2193.33
33	1420.58	1369.29
34	10060.9	9664.33
35	4134.77	4142.55
36	11977.3	11456.9
37	2537.18	2563.12
38	5507.81	5749.64
39	10032.3	9865.63
40	10264.6	9790.19
41	7319.78	7187.09
42	7135.35	7411.7
43	8623.6	8744.99
44	9267.26	8856.5
45	6634.96	6653.7
46	5503.94	5583.04
47	8316.08	8281.3
48	1179.24	1159.69
49	11374.9	10826.6
50	1133.29	1129.88
51	8700.72	8879.48
52	11898.6	11395.3
53	11084.1	11582.6
54	5023.43	5015.46
55	10879.5	10911.8
56	7817.3	7931.26
57	10612.7	10712.2
58	5069.89	5281.21
59	2878.54	2954.07
60	8564.83	8335.73
61	412.81	417.62
62	679.48	652.87
63	95.73	100.05
64	110.95	109.15
65	591.56	580.97
66	220.35	227.7
67	74.09	71.35
68	691.6	710.21
69	827.37	826.4
70	75.74	76.21
71	258.72	252.67
72	481.64	466.13
73	363.47	354.35
74	52.39	52.81
75	33.6	32.03
76	786.39	769.88
77	459.14	455.19
78	89.5	87.84
79	966.23	949.34
80	938.69	897.39
81	692.07	713.47
82	871.88	851.58
83	211.31	205.7
84	576.9	560.72
85	892.7	892.83
86	314.2	316.73
87	822.69	808.56
88	228.92	226.02
89	601.32	586.13
90	177.96	173.38
91	727.58	733.24
92	17.93	17.18
93	25.59	25.81
94	635.08	664.41
95	544.74	567.67
96	597.48	624.4
97	327.79	342.24
98	179.44	179.31
99	390.63	379.06
100	302.19	304.76
101	433.31	444.9
102	817.94	811.53
103	700.92	671.89
104	134.36	133.58
105	163.65	160.64
106	203.92	206.62
107	760.34	774.33
108	706.3	674.8
109	609.9	583.78
110	597.88	574.78
111	455.42	438.87
112	706.16	721.86
113	937.86	905.15
114	916.4	872.75
115	976.34	981.24
116	629.09	639.42
117	742.72	718.93
118	614.8	590.47
119	17.65	18.21
120	229.59	231.53
