# Supplementary material for: Methodological study on simultaneous detection of 6 tumor invasion and metastasis markers including MMP-9 by microfluidic chip-based magnetic particle immunofluorescence assay
Source: PLoS One. 2026 Jun 23;21(6):e0351313. doi: 10.1371/journal.pone.0351313 (PMC13289928; doi:10.1371/journal.pone.0351313)
Supplement: S2 File — (ZIP) [file pone.0351313.s002.zip › Raw data of consistency test for single marker (sN-cadherin).xlsx]

## Sheet: Sheet1
Sample ID	ELISA Value (ng/mL)	Chip Value (ng/mL)
1	243.74	237.06
2	138.25	139.44
3	422.33	416.45
4	60.93	61.43
5	437.49	446.35
6	353.47	352.23
7	591.36	579.16
8	539.96	555.92
9	119.74	123.98
10	546.1	520.34
11	477.41	477.08
12	252.83	240.45
13	442.51	451.33
14	283.77	277.38
15	411.53	399.77
16	58.65	57.66
17	229.02	234.85
18	343.38	351.86
19	171.29	175.95
20	330.55	331.15
21	473.32	468.26
22	467.15	444.57
23	261.2	256.35
24	197.25	192.18
25	321.26	331.91
26	158.08	155.56
27	92.88	88.74
28	151.63	157.17
29	96.06	91.26
30	268.3	263.99
31	432.3	439
32	107.45	104.09
33	494.75	506.47
34	267.37	271.16
35	181.51	175.14
36	120.74	123.86
37	377.4	366.49
38	508.58	516.22
39	162.82	156.7
40	478.16	474.36
41	197.94	194.99
42	216.81	207.19
43	539.42	527.22
44	501.45	497.85
45	572.35	600.09
46	187.79	184.59
47	231.9	234.11
48	518.83	516.82
49	178.95	174.86
50	252.17	262.36
51	530.91	528.87
52	585.81	559.32
53	100.61	104.87
54	554	566.83
55	169.51	165.27
56	448.94	466.08
57	443.16	454.44
58	561.59	548.46
59	449.5	430.94
60	187.17	178.46
61	41.75	40.56
62	13.07	13.03
63	47.57	47.3
64	40.3	40.4
65	7.66	7.3
66	36.25	35.23
67	28	28.01
68	15.91	16.31
69	14.55	15.04
70	27.83	27.32
71	43.09	41.98
72	3.66	3.53
73	43.71	44.35
74	39.76	38.79
75	36.78	37.46
76	11.64	11.63
77	3.32	3.23
78	21.8	21.4
79	12.58	12.89
80	32.39	33.21
81	33.61	34.44
82	15.83	15.61
83	9.45	9.27
84	44.65	43.49
85	30.11	30.71
86	4.44	4.49
87	36.93	35.37
88	22.65	23.65
89	40.4	42.25
90	43.34	42.64
91	32.01	31.09
92	5.6	5.7
93	49.09	51.5
94	40.29	40
95	28.64	29.86
96	14.93	15.13
97	22.33	21.87
98	0.1	0.1
99	43.85	42.74
100	6.94	7.07
101	27.73	28.63
102	13.62	13.08
103	7.56	7.9
104	23.71	24.61
105	26.55	26.05
106	10.99	11.35
107	4.46	4.5
108	39.76	40.32
109	23.32	23.58
110	27.16	26.96
111	2.76	2.85
112	33.5	33.55
113	23.75	22.68
114	39.17	38.36
115	34.5	36.06
116	26.55	25.45
117	45.91	46.29
118	6.67	6.88
119	31.95	31.95
120	4.82	4.72
