# Supplementary material for: Methodological study on simultaneous detection of 6 tumor invasion and metastasis markers including MMP-9 by microfluidic chip-based magnetic particle immunofluorescence assay
Source: PLoS One. 2026 Jun 23;21(6):e0351313. doi: 10.1371/journal.pone.0351313 (PMC13289928; doi:10.1371/journal.pone.0351313)
Supplement: S2 File — (ZIP) [file pone.0351313.s002.zip › Raw data of consistency test for single marker (VEGF-A).xlsx]

## Sheet: Sheet1
Sample ID	ELISA Value (pg/mL)	Chip Value (pg/mL)
1	2392.58	2339.19
2	2842.96	2933.98
3	1426.72	1417.13
4	1503.67	1465.59
5	2464.24	2407.51
6	3220.23	3148.34
7	1214.05	1179.81
8	1527.24	1502.38
9	1587.1	1529.13
10	2582.07	2461.28
11	2049.76	2099.37
12	3571.37	3717.76
13	1153.96	1156.96
14	3210.65	3144.66
15	2997.25	2921.25
16	617.458	597.672
17	2777.83	2810.57
18	1917.44	1870.19
19	1078.85	1101.41
20	1806.53	1762.34
21	3244.64	3134.49
22	3588.79	3674.57
23	1481.18	1515.03
24	3271.52	3356.12
25	2868.23	2913.35
26	647.212	640.255
27	2975.94	2868.14
28	2352.43	2243.29
29	3133.82	3102.61
30	2233.51	2291.88
31	1632.75	1689.21
32	2910.75	2983.05
33	2970.26	2879.22
34	3485.96	3401.43
35	1394.5	1347.53
36	1142.53	1134.14
37	2659.92	2770.37
38	2063.92	1965.76
39	713.526	732.149
40	1426.71	1462.3
41	926.919	959.284
42	774.067	781.934
43	3022.1	3016.75
44	1344.86	1366.86
45	2461.22	2347.81
46	1048.96	1088.05
47	582.777	598.486
48	1621.94	1661.98
49	2747.08	2733.29
50	3096.02	3082.32
51	2133.54	2227.26
52	2214.27	2106.47
53	595.824	566.422
54	2772.66	2714.58
55	2324.85	2401.46
56	2424.02	2348.32
57	2559.76	2653.05
58	1503.7	1536.17
59	1323.94	1355.6
60	2525.3	2609.53
61	64.1442	62.6449
62	65.688	63.0819
63	148.277	152.212
64	79.1979	75.8491
65	77.4795	77.1667
66	77.428	75.1511
67	133.833	127.545
68	152.149	156.748
69	145.92	140.503
70	43.2683	44.7353
71	51.8444	49.2969
72	105.401	106.346
73	17.6106	18.0801
74	126.783	132.558
75	120.536	117.922
76	38.5113	40.0817
77	23.4818	22.862
78	48.0397	49.0084
79	68.5238	67.6675
80	90.7369	86.5202
81	157.296	169.652
82	86.3915	82.1606
83	10.3059	10.4038
84	46.6495	47.5198
85	71.1182	74.3612
86	87.4678	91.1396
87	118.422	120.166
88	139.65	143.997
89	40.4223	41.5598
90	14.7375	14.3152
91	60.1399	60.0247
92	86.8345	82.5024
93	128.022	124.067
94	151.369	154.629
95	58.3409	60.1629
96	2.75097	2.66248
97	27.1132	26.9444
98	147.863	153.547
99	158.608	158.997
100	102.538	99.0734
101	42.1078	43.1546
102	124.358	122.394
103	123.522	128.745
104	125.826	122.773
105	150.603	148.956
106	80.8159	81.9022
107	110.976	106.103
108	159.142	151.996
109	26.1936	26.4569
110	130.161	132.151
111	126.015	131.103
112	34.6443	33.5829
113	109.344	104.892
114	135.573	135
115	125.242	131.433
116	138.921	137.386
117	30.8132	31.0096
118	2.42426	2.45741
119	68.5981	70.9282
120	83.1332	82.936
