# Supplementary material for: Methodological study on simultaneous detection of 6 tumor invasion and metastasis markers including MMP-9 by microfluidic chip-based magnetic particle immunofluorescence assay
Source: PLoS One. 2026 Jun 23;21(6):e0351313. doi: 10.1371/journal.pone.0351313 (PMC13289928; doi:10.1371/journal.pone.0351313)
Supplement: S2 File — (ZIP) [file pone.0351313.s002.zip › Raw data of cross-reactivity assay (ANG-2).xlsx]

## Sheet: Sheet1
Serial number of test runs	Serial number of non-target antigen solution detection results (pg/mL)
	1	2	3	4	5	6
1	99.6	86.15	71.01	74.02	75.91	81.34
2	88.23	100.62	74.26	64.87	65.99	78.79
3	81.52	113.99	70.69	55.02	69.6	78.16
4	94.31	114.89	71.64	53.13	73.96	81.59
5	112.06	104.05	77.05	63.51	75.22	86.38
