# Supplementary material for: Methodological study on simultaneous detection of 6 tumor invasion and metastasis markers including MMP-9 by microfluidic chip-based magnetic particle immunofluorescence assay
Source: PLoS One. 2026 Jun 23;21(6):e0351313. doi: 10.1371/journal.pone.0351313 (PMC13289928; doi:10.1371/journal.pone.0351313)
Supplement: S2 File — (ZIP) [file pone.0351313.s002.zip › Raw data of cross-reactivity assay (LOX).xlsx]

## Sheet: Sheet1
Serial number of test runs	Serial number of non-target antigen solution detection results (ng/mL)
	1	2	3	4	5	6
1	11.6	12.84	12.35	12.9	11.59	12.26
2	11.33	11.33	10.49	11.24	9.5	10.77
3	12.99	9.52	10.68	9.43	8.77	10.28
4	10.43	10.51	10.07	9.32	9.15	9.9
5	8.58	12.36	9.9	9.69	9.48	10
