# Supplementary material for: Methodological study on simultaneous detection of 6 tumor invasion and metastasis markers including MMP-9 by microfluidic chip-based magnetic particle immunofluorescence assay
Source: PLoS One. 2026 Jun 23;21(6):e0351313. doi: 10.1371/journal.pone.0351313 (PMC13289928; doi:10.1371/journal.pone.0351313)
Supplement: S2 File — (ZIP) [file pone.0351313.s002.zip › Raw data of cross-reactivity assay (MMP-9).xlsx]

## Sheet: Sheet1
Serial number of test runs	Serial number of non-target antigen solution detection results (ng/mL)
	1	2	3	4	5	6
1	36.5	35.46	37.1	34.64	33.64	35.47
2	34.04	38.15	35.14	29.59	37.95	34.97
3	37.26	39.94	33.89	27.05	44.94	36.62
4	44.3	40.94	28.82	22.94	40.26	35.45
5	50.3	47.45	32.04	24.5	42.5	39.36
