# Supplementary material for: Methodological study on simultaneous detection of 6 tumor invasion and metastasis markers including MMP-9 by microfluidic chip-based magnetic particle immunofluorescence assay
Source: PLoS One. 2026 Jun 23;21(6):e0351313. doi: 10.1371/journal.pone.0351313 (PMC13289928; doi:10.1371/journal.pone.0351313)
Supplement: S2 File — (ZIP) [file pone.0351313.s002.zip › Raw data of cross-reactivity assay (OPG).xlsx]

## Sheet: Sheet1
Serial number of test runs	Serial number of non-target antigen solution detection results (pg/mL)
	1	2	3	4	5	6
1	88.2	96.53	101.81	91.84	89.23	93.52
2	89.96	108.57	107.43	108.18	104.56	103.74
3	75.79	108.64	116.49	90.78	121.52	102.64
4	86.83	98.15	123.46	90.49	127.67	105.32
5	80.96	101.7	117.45	74.29	152.57	105.39
