# Supplementary material for: Methodological study on simultaneous detection of 6 tumor invasion and metastasis markers including MMP-9 by microfluidic chip-based magnetic particle immunofluorescence assay
Source: PLoS One. 2026 Jun 23;21(6):e0351313. doi: 10.1371/journal.pone.0351313 (PMC13289928; doi:10.1371/journal.pone.0351313)
Supplement: S2 File — (ZIP) [file pone.0351313.s002.zip › Raw data of cross-reactivity assay (sN-cadherin).xlsx]

## Sheet: Sheet1
Serial number of test runs	Serial number of non-target antigen solution detection results (ng/mL)
	1	2	3	4	5	6
1	3.27	3.54	3.6	4.03	4.59	3.81
2	3.56	3.12	3.22	4.56	3.79	3.65
3	2.98	3.32	3.56	5.15	4.11	3.82
4	3.2	2.97	3.62	4.84	3.3	3.59
5	3.65	2.54	3.48	4.68	3.1	3.49
