# Supplementary material for: Methodological study on simultaneous detection of 6 tumor invasion and metastasis markers including MMP-9 by microfluidic chip-based magnetic particle immunofluorescence assay
Source: PLoS One. 2026 Jun 23;21(6):e0351313. doi: 10.1371/journal.pone.0351313 (PMC13289928; doi:10.1371/journal.pone.0351313)
Supplement: S2 File — (ZIP) [file pone.0351313.s002.zip › Raw data of cross-reactivity assay (VEGF-A).xlsx]

## Sheet: Sheet1
Serial number of test runs	Serial number of non-target antigen solution detection results (pg/mL)
	1	2	3	4	5	6
1	19.4	23.24	22.39	21.7	23.45	22.04
2	18.58	20.28	21.86	25.67	20.95	21.47
3	20.51	19.45	19.35	26.19	21.09	21.32
4	18.55	18.66	22.43	21.25	23.65	20.91
5	17.97	19.52	22.59	23.77	25.09	21.79
