# Supplementary material for: Methodological study on simultaneous detection of 6 tumor invasion and metastasis markers including MMP-9 by microfluidic chip-based magnetic particle immunofluorescence assay
Source: PLoS One. 2026 Jun 23;21(6):e0351313. doi: 10.1371/journal.pone.0351313 (PMC13289928; doi:10.1371/journal.pone.0351313)
Supplement: S2 File — (ZIP) [file pone.0351313.s002.zip › Raw data of inter-batch precision assay (ANG-2).xlsx]

## Sheet: Sheet1
Chip batch ID	Detection data of low-concentration samples (pg/mL)	Detection data of high-concentration samples (pg/mL)
1	84.95	938.26
1	80.14	1017.69
1	70.49	1000.05
1	83.64	1053.26
1	77.17	991.93
2	78.41	903.55
2	74.21	931.18
2	85.08	937.46
2	81.79	1058.6
2	78.35	920.79
3	77.78	1051.16
3	79.02	948.22
3	82.58	933.45
3	78.86	918.62
3	76.3	948.16
