# Supplementary material for: Methodological study on simultaneous detection of 6 tumor invasion and metastasis markers including MMP-9 by microfluidic chip-based magnetic particle immunofluorescence assay
Source: PLoS One. 2026 Jun 23;21(6):e0351313. doi: 10.1371/journal.pone.0351313 (PMC13289928; doi:10.1371/journal.pone.0351313)
Supplement: S2 File — (ZIP) [file pone.0351313.s002.zip › Raw data of inter-batch precision assay (LOX).xlsx]

## Sheet: Sheet1
Chip batch ID	Detection data of low-concentration samples (ng/mL)	Detection data of high-concentration samples (ng/mL)
1	51.09	543.56
1	44.63	529.55
1	45.75	513.17
1	42.79	519.57
1	42.45	507.77
2	42.03	559.97
2	42.14	546.17
2	45.04	526.39
2	46.77	534.18
2	49.6	512.25
3	50.37	505.61
3	46.42	512.45
3	44.85	537.17
3	45.59	590.09
3	47.38	579.78
