# Supplementary material for: Methodological study on simultaneous detection of 6 tumor invasion and metastasis markers including MMP-9 by microfluidic chip-based magnetic particle immunofluorescence assay
Source: PLoS One. 2026 Jun 23;21(6):e0351313. doi: 10.1371/journal.pone.0351313 (PMC13289928; doi:10.1371/journal.pone.0351313)
Supplement: S2 File — (ZIP) [file pone.0351313.s002.zip › Raw data of inter-batch precision assay (MMP-9).xlsx]

## Sheet: Sheet1
Chip batch ID	Detection data of low-concentration samples (ng/mL)	Detection data of high-concentration samples (ng/mL)
1	33.26	1105.55
1	33.19	1135.92
1	31.58	1098.54
1	31.88	1106.71
1	33.79	1182.97
2	33.18	1138.1
2	33.84	1182.66
2	33.41	1169.53
2	32.44	1126.04
2	33.44	1097.85
3	32.95	1179.62
3	34.32	1071.23
3	33.02	1125.06
3	33.92	1151.83
3	34.04	1116.54
