# Supplementary material for: Methodological study on simultaneous detection of 6 tumor invasion and metastasis markers including MMP-9 by microfluidic chip-based magnetic particle immunofluorescence assay
Source: PLoS One. 2026 Jun 23;21(6):e0351313. doi: 10.1371/journal.pone.0351313 (PMC13289928; doi:10.1371/journal.pone.0351313)
Supplement: S2 File — (ZIP) [file pone.0351313.s002.zip › Raw data of inter-batch precision assay (OPG).xlsx]

## Sheet: Sheet1
Chip batch ID	Detection data of low-concentration samples (pg/mL)	Detection data of high-concentration samples (pg/mL)
1	7.99	1150.09
1	7.19	1055.56
1	6.94	1201.41
1	7.97	1268.63
1	7.25	1184.72
2	8.07	1237.04
2	7.35	1268.3
2	7.56	1232.81
2	7.48	1260.21
2	7.32	1255.17
3	7.62	1116.43
3	7.11	1105.74
3	7.36	1249.02
3	7.56	1045.92
3	7.48	1202.43
