# Supplementary material for: Methodological study on simultaneous detection of 6 tumor invasion and metastasis markers including MMP-9 by microfluidic chip-based magnetic particle immunofluorescence assay
Source: PLoS One. 2026 Jun 23;21(6):e0351313. doi: 10.1371/journal.pone.0351313 (PMC13289928; doi:10.1371/journal.pone.0351313)
Supplement: S2 File — (ZIP) [file pone.0351313.s002.zip › Raw data of inter-batch precision assay (sN-cadherin).xlsx]

## Sheet: Sheet1
Chip batch ID	Detection data of low-concentration samples (ng/mL)	Detection data of high-concentration samples (ng/mL)
1	11.31	225.21
1	10.93	232.81
1	11.27	224.81
1	10.92	251.99
1	10.89	215.34
2	12.38	240.48
2	11.69	246.64
2	12.19	247.66
2	12.39	233.3
2	12.1	233.38
3	11.74	227.18
3	10.46	211.68
3	10.43	226.88
3	12.24	214.7
3	12.35	228.38
