# Supplementary material for: Methodological study on simultaneous detection of 6 tumor invasion and metastasis markers including MMP-9 by microfluidic chip-based magnetic particle immunofluorescence assay
Source: PLoS One. 2026 Jun 23;21(6):e0351313. doi: 10.1371/journal.pone.0351313 (PMC13289928; doi:10.1371/journal.pone.0351313)
Supplement: S2 File — (ZIP) [file pone.0351313.s002.zip › Raw data of inter-batch precision assay (VEGF-A).xlsx]

## Sheet: Sheet1
Chip batch ID	Detection data of low-concentration samples (pg/mL)	Detection data of high-concentration samples (pg/mL)
1	22.99	696.55
1	19.95	699.21
1	21.6	723.45
1	21.18	675.97
1	20.75	675.91
2	20.59	728.47
2	22.14	641.32
2	21.8	749.5
2	20.13	715.31
2	21.14	761.39
3	20.54	674.34
3	22.21	684.88
3	22.9	646.26
3	21.52	649.15
3	23	654.74
