# Supplementary material for: Methodological study on simultaneous detection of 6 tumor invasion and metastasis markers including MMP-9 by microfluidic chip-based magnetic particle immunofluorescence assay
Source: PLoS One. 2026 Jun 23;21(6):e0351313. doi: 10.1371/journal.pone.0351313 (PMC13289928; doi:10.1371/journal.pone.0351313)
Supplement: S2 File — (ZIP) [file pone.0351313.s002.zip › Raw data of intra-batch precision (ANG-2).xlsx]

## Sheet: Sheet1
Test run ID	Detection data of low-concentration samples (ng/mL)	Detection data of high-concentration samples (ng/mL)
1	47.707	1241.74
2	47.849	1235.26
3	49.895	1238.02
4	49.645	1198.33
5	48.995	1240.84
6	47.616	1197.86
7	49.841	1217.14
8	46.516	1209.63
9	50.069	1213.68
10	49.127	1196.85
