# Supplementary material for: Methodological study on simultaneous detection of 6 tumor invasion and metastasis markers including MMP-9 by microfluidic chip-based magnetic particle immunofluorescence assay
Source: PLoS One. 2026 Jun 23;21(6):e0351313. doi: 10.1371/journal.pone.0351313 (PMC13289928; doi:10.1371/journal.pone.0351313)
Supplement: S2 File — (ZIP) [file pone.0351313.s002.zip › Raw data of intra-batch precision (LOX).xlsx]

## Sheet: Sheet1
Test run ID	Detection data of low-concentration samples (ng/mL)	Detection data of high-concentration samples (ng/mL)
1	25.659	477.866
2	26.156	487.923
3	24.406	484.044
4	25.241	482.74
5	26.162	476.377
6	23.232	489.959
7	23.113	481.411
8	23.636	480.123
9	26.588	480.18
10	24.587	479.88
