# Supplementary material for: Methodological study on simultaneous detection of 6 tumor invasion and metastasis markers including MMP-9 by microfluidic chip-based magnetic particle immunofluorescence assay
Source: PLoS One. 2026 Jun 23;21(6):e0351313. doi: 10.1371/journal.pone.0351313 (PMC13289928; doi:10.1371/journal.pone.0351313)
Supplement: S2 File — (ZIP) [file pone.0351313.s002.zip › Raw data of intra-batch precision (MMP-9).xlsx]

## Sheet: Sheet1
Test run ID	Detection data of low-concentration samples (ng/mL)	Detection data of high-concentration samples (ng/mL)
1	37.585	939.714
2	36.201	917.888
3	35.034	932.043
4	38.073	922.41
5	34.535	941.19
6	36.689	922.167
7	37.289	939.805
8	34.922	921.727
9	35.003	921.043
10	35.337	922.02
