# Supplementary material for: Methodological study on simultaneous detection of 6 tumor invasion and metastasis markers including MMP-9 by microfluidic chip-based magnetic particle immunofluorescence assay
Source: PLoS One. 2026 Jun 23;21(6):e0351313. doi: 10.1371/journal.pone.0351313 (PMC13289928; doi:10.1371/journal.pone.0351313)
Supplement: S2 File — (ZIP) [file pone.0351313.s002.zip › Raw data of intra-batch precision (OPG).xlsx]

## Sheet: Sheet1
Test run ID	Detection data of low-concentration samples (pg/mL)	Detection data of high-concentration samples (pg/mL)
1	2.292	46.46
2	2.359	46.529
3	2.517	43.789
4	2.322	45.066
5	2.411	45.59
6	2.383	43.698
7	2.477	46.089
8	2.483	44.981
9	2.263	44.664
10	2.229	44.859
