# Supplementary material for: Methodological study on simultaneous detection of 6 tumor invasion and metastasis markers including MMP-9 by microfluidic chip-based magnetic particle immunofluorescence assay
Source: PLoS One. 2026 Jun 23;21(6):e0351313. doi: 10.1371/journal.pone.0351313 (PMC13289928; doi:10.1371/journal.pone.0351313)
Supplement: S2 File — (ZIP) [file pone.0351313.s002.zip › Raw data of intra-batch precision (sN-cadherin).xlsx]

## Sheet: Sheet1
Test run ID	Detection data of low-concentration samples (ng/mL)	Detection data of high-concentration samples (ng/mL)
1	6.58	122.957
2	6.567	122.426
3	6.19	116.814
4	6.343	120.933
5	6.248	122.669
6	6.485	118.971
7	6.839	121.28
8	6.291	123.343
9	6.395	117.023
10	6.949	123.781
