# Supplementary material for: Methodological study on simultaneous detection of 6 tumor invasion and metastasis markers including MMP-9 by microfluidic chip-based magnetic particle immunofluorescence assay
Source: PLoS One. 2026 Jun 23;21(6):e0351313. doi: 10.1371/journal.pone.0351313 (PMC13289928; doi:10.1371/journal.pone.0351313)
Supplement: S2 File — (ZIP) [file pone.0351313.s002.zip › Raw data of intra-batch precision (VEGF-A).xlsx]

## Sheet: Sheet1
Test run ID	Detection data of low-concentration samples (pg/mL)	Detection data of high-concentration samples (pg/mL)
1	25.722	603.354
2	24.987	611.823
3	27.134	597.772
4	26.113	613.807
5	24.81	612.332
6	24.69	603.726
7	24.734	597.713
8	26.645	591.772
9	26.671	603.828
10	25.572	614.829
