# Supplementary material for: Methodological study on simultaneous detection of 6 tumor invasion and metastasis markers including MMP-9 by microfluidic chip-based magnetic particle immunofluorescence assay
Source: PLoS One. 2026 Jun 23;21(6):e0351313. doi: 10.1371/journal.pone.0351313 (PMC13289928; doi:10.1371/journal.pone.0351313)
Supplement: S2 File — (ZIP) [file pone.0351313.s002.zip › Raw data of ROC curve assay (ANG-2).xlsx]

## Sheet: Sheet1
Sample ID	ELISA Value （pg/mL)	Chip fluorescence intensity
1	10929.6	292.029
2	1932.36	22.638
3	11745.3	303.599
4	3795.78	97.436
5	4225.96	107.412
6	10024.9	251.663
7	6632.16	167.477
8	11840	313.846
9	11160.9	287.748
10	6178.3	163.792
11	10219.5	270.001
12	9485.93	239.384
13	10709.5	287.519
14	2881.32	72.818
15	2945.97	75.803
16	8456.8	214.582
17	5816.03	154.139
18	8639.18	223.555
19	4752.49	124.593
20	6612.69	178.066
21	1770.79	47.108
22	1139.33	29.722
23	11376.5	305.468
24	1089.59	27.531
25	2683.87	67.392
26	6130.96	161.32
27	9033.57	236.923
28	7447.8	189.72
29	7471.48	187.196
30	6681.62	22.935
31	4747.46	127.63
32	11439	302.048
33	2829.6	73.341
34	1742.81	45.028
35	5643.68	146.951
36	3415.61	88.583
37	7448.34	197.072
38	3758.19	97.197
39	893.711	22.781
40	11526	299.4
41	7708.41	199.233
42	917.688	22.945
43	8972.67	228.287
44	8041	213.582
45	4382.86	111.623
46	8856.57	238.983
47	6055.01	152.03
48	4204.23	110.325
49	11619.7	296.459
50	4015.15	107.72
51	8688.4	233.613
52	908.36	23.944
53	8611.9	229.93
54	8793.62	232.49
55	4551.06	114.151
56	6448.05	171.277
57	4620.51	116.839
58	8964.22	228.044
59	8730.82	225.236
60	10296.9	272.749
61	477.2	12.789
62	101.948	2.722
63	235.379	5.903
64	22.586	0.582
65	351.388	9.228
66	161.495	4.079
67	380.037	9.765
68	616.649	15.803
69	191.266	23.563
70	694.864	18.25
71	386.992	10.125
72	545.226	14.03
73	798.076	20.828
74	787.177	19.711
75	461.982	12.43
76	610.482	16.022
77	793.297	20.949
78	118.756	3.16
79	744.182	19.198
80	336.886	8.775
81	112.32	2.983
82	561.197	15.024
83	649.71	17.037
84	591.579	14.896
85	552.52	13.814
86	277.631	7.051
87	789.801	19.883
88	461.511	12.061
89	17.974	0.478
90	566.993	14.657
91	186.338	4.877
92	161.951	4.353
93	219.243	5.697
94	45.464	1.201
95	768.461	19.408
96	139.673	3.529
97	232.562	6.025
98	198.632	5.086
99	89.904	2.261
100	82.382	2.136
101	711.448	18.089
102	103.78	2.778
103	437.799	11.41
104	324.787	8.652
105	129.165	3.297
106	781.817	20.199
107	398.612	10.194
108	765.57	20.634
109	482.53	23.833
110	60.719	1.627
111	366.446	9.732
112	623.881	16.682
113	593.024	15.751
114	456.942	11.508
115	434.498	11.36
116	750.656	18.799
117	602.106	16.253
118	496.633	13.042
119	215.063	5.522
120	131.59	3.523
