# Supplementary material for: Methodological study on simultaneous detection of 6 tumor invasion and metastasis markers including MMP-9 by microfluidic chip-based magnetic particle immunofluorescence assay
Source: PLoS One. 2026 Jun 23;21(6):e0351313. doi: 10.1371/journal.pone.0351313 (PMC13289928; doi:10.1371/journal.pone.0351313)
Supplement: S2 File — (ZIP) [file pone.0351313.s002.zip › Raw data of ROC curve assay (LOX).xlsx]

## Sheet: Sheet1
Sample ID	ELISA Value （ng/mL)	Chip fluorescence intensity
1	178.834	4566.13
2	683.193	18399
3	81.761	2256.32
4	591.399	15547.5
5	296.188	7713.58
6	892.412	22384.4
7	914.532	23845.2
8	193.495	5040.18
9	213.236	5513.07
10	873.434	23076.1
11	216.345	5571.38
12	600.233	15728.5
13	670.287	16834.9
14	261.522	6642.21
15	397.526	10258
16	669.195	17704.3
17	863.191	22710.2
18	792.643	21049.1
19	758.804	19430.6
20	538.311	14331.5
21	438.025	11747.5
22	96.859	2522.03
23	164.73	4425.6
24	589.847	15578
25	794.991	20971.5
26	601.609	15677.3
27	329.502	8777.69
28	352.825	8966.74
29	137.647	3592.95
30	822.879	22093.7
31	749.776	19326.1
32	921.547	23667.4
33	423.712	11416.5
34	649.069	16762.9
35	383.969	9712.98
36	786.397	20866.7
37	680.27	17678.1
38	800.365	20700.3
39	241.787	6282.74
40	519.642	13097.7
41	322.725	8138.06
42	435.094	10904.1
43	421.933	10728.9
44	306.398	8041.19
45	926.179	23605
46	356.272	9253.98
47	360.08	9691.01
48	939.638	25160.5
49	429.351	10846.9
50	680.45	17812
51	787.577	19839.4
52	783.239	20275.1
53	230.433	6009.65
54	359.547	9585.97
55	742.514	18646
56	546.861	13973
57	563.615	15009.4
58	588.083	15013.3
59	208.033	5544.57
60	724.194	18154.5
61	78.679	2042.66
62	1.836	49.036
63	65.914	1701.26
64	64.803	1662.17
65	40.692	1045.49
66	46.654	1256.82
67	38.464	1030.05
68	33.519	859.379
69	49.617	1274.79
70	42.048	1134.17
71	77.501	1949.15
72	38.233	969.468
73	10.069	254.908
74	26.613	678.522
75	73.787	1872.27
76	63.159	1623.95
77	53.733	1441.61
78	41.549	1042.57
79	64.487	1700.43
80	52.715	1406.62
81	79.248	2389.45
82	31.511	799.216
83	7.975	199.793
84	45.295	1212.63
85	67.22	1783.39
86	2.03	53.795
87	22.512	599.371
88	65.657	1739.39
89	46.198	1179.04
90	33.234	889.208
91	56.038	1499.62
92	69.054	1766.77
93	59.292	1510.06
94	67.598	1755.36
95	78.66	1973.16
96	74.265	1911.19
97	64.257	1669.19
98	46.809	1250.41
99	28.842	742.518
100	71.333	1791.46
101	27.777	709.666
102	14.287	373.595
103	61.537	1627.66
104	75.609	1956.14
105	76.957	1942.1
106	24.397	647.688
107	48.909	1291.2
108	44.871	1135.25
109	11.023	295.38
110	38.857	1001.96
111	75.85	1950.15
112	63.403	1628.07
113	8.322	211.982
114	73.686	1966.89
115	77.634	2014.08
116	14.258	361.289
117	48.605	2378.35
118	31.353	812.393
119	29.322	789.708
120	65.889	1693.68
