# Supplementary material for: Methodological study on simultaneous detection of 6 tumor invasion and metastasis markers including MMP-9 by microfluidic chip-based magnetic particle immunofluorescence assay
Source: PLoS One. 2026 Jun 23;21(6):e0351313. doi: 10.1371/journal.pone.0351313 (PMC13289928; doi:10.1371/journal.pone.0351313)
Supplement: S2 File — (ZIP) [file pone.0351313.s002.zip › Raw data of ROC curve assay (MMP-9).xlsx]

## Sheet: Sheet1
Sample ID	ELISA Value （ng/mL)	Chip fluorescence intensity
1	2609.29	65607.7
2	2005.9	52510
3	2320.55	59203.3
4	3361.83	89749.1
5	2127.29	56425
6	1275.25	34155.4
7	2224.88	58721.3
8	2930.56	74733.5
9	1855.63	46536.6
10	2300.04	58945.9
11	1027.87	27714.7
12	888.168	22673.6
13	824.182	21016.3
14	3013.03	76693.9
15	1918.48	50910.4
16	632.635	16276.7
17	1819.64	47592.3
18	2949.09	78838.5
19	2412.94	63423.1
20	2985.8	78775.5
21	2909.05	73848.2
22	997.291	26659.7
23	302.898	8128.22
24	2087.74	55817.3
25	1106.1	28043.2
26	1068.74	26805.1
27	3538.76	90136.5
28	1937.18	50673.4
29	688.299	18400.3
30	2784.64	74389.1
31	1428.51	38352.2
32	1976.09	51756.3
33	1586.18	39699.4
34	1151.89	30555.2
35	1120.31	29223.5
36	2931.86	78608.3
37	3469.16	86955.1
38	785.81	19868.1
39	1598.76	41875.8
40	1965.93	50920.3
41	2224.25	59823.1
42	3511.77	92258.8
43	1032.58	9115.93
44	635.057	16206
45	696.205	18156.2
46	2502.3	65370.3
47	1350.48	9100.24
48	1562.5	41816
49	730.167	18316.8
50	405.542	10814.1
51	3371.11	85139.5
52	1669.97	44033.5
53	1890.99	47476.5
54	1879.15	49286.6
55	1091.32	28629.7
56	1681.05	45191.5
57	811.816	21088
58	3502.31	91081.8
59	788.839	20367
60	2339.01	61742.4
61	28.293	743.793
62	21.557	554.882
63	39.015	1017.93
64	72.363	1925
65	228.675	5930.83
66	296.196	7964.11
67	78.736	2026.98
68	20.96	542.723
69	202.553	5168.6
70	76.386	2038.4
71	10.191	258.698
72	36.333	964.78
73	112.821	3039.26
74	135.149	3414.97
75	24.32	614.403
76	87.184	2260.89
77	13.851	349.801
78	223.643	5892.47
79	86.084	2283.04
80	235.825	6150.12
81	78.254	1995.61
82	153.724	4009.41
83	108.798	2932.92
84	105.726	2817.67
85	15.903	9256.33
86	99.606	2576.94
87	53.487	1347.68
88	100.137	2586.75
89	299.514	7751.86
90	281.321	7555.24
91	224.023	5760.34
92	130.055	3484.3
93	242.286	6450.05
94	292.348	7610.23
95	277.489	7212.03
96	293.723	7496.7
97	82.783	2104.53
98	193.562	5085.33
99	271.109	6967.77
100	211.668	5349.55
101	260.597	6690.54
102	113.543	2842.32
103	51.253	1310.85
104	216.219	5678.95
105	34.385	864.338
106	81.967	2068.01
107	33.887	867.496
108	13.6	356.423
109	221.478	5614.74
110	100.638	2571.91
111	273.497	7287.66
112	55.54	1455.63
113	82.206	2101.37
114	15.655	399.714
115	199.63	4993.06
116	31.775	846.202
117	78.588	2019.28
118	76.091	9354.14
119	176.084	4577.75
120	18.716	503.984
