# Supplementary material for: Methodological study on simultaneous detection of 6 tumor invasion and metastasis markers including MMP-9 by microfluidic chip-based magnetic particle immunofluorescence assay
Source: PLoS One. 2026 Jun 23;21(6):e0351313. doi: 10.1371/journal.pone.0351313 (PMC13289928; doi:10.1371/journal.pone.0351313)
Supplement: S2 File — (ZIP) [file pone.0351313.s002.zip › Raw data of ROC curve assay (OPG).xlsx]

## Sheet: Sheet1
Sample ID	ELISA Value （pg/mL)	Chip fluorescence intensity
1	8748.42	230.915
2	4154.31	111.199
3	11048.4	278.196
4	6192.81	166.173
5	5768.47	145.39
6	4139.9	108.5
7	6264.87	161.9
8	6746.2	173.285
9	6757.05	181.134
10	2656.94	70.183
11	8183.41	206.056
12	8415.06	223.244
13	8158.54	215.859
14	5923.3	152.657
15	10353.9	271.669
16	3855.79	96.728
17	6325.4	167.723
18	10544.6	27.635
19	2582.67	64.724
20	1311.72	34.622
21	7571.09	189.56
22	11950.2	317.068
23	6321.14	169.594
24	2993.46	79.868
25	1943.36	49.822
26	7719.94	202.952
27	8442.37	220.697
28	1087.63	27.235
29	9281.73	248.458
30	6674.36	173.153
31	9583.29	252.276
32	2290.03	58.726
33	1420.58	36.948
34	10060.9	255.815
35	4134.77	104.946
36	11977.3	315.755
37	2537.18	67.873
38	5507.81	147.564
39	10032.3	265.079
40	10264.6	258.707
41	7319.78	184.147
42	7135.35	187.906
43	8623.6	218.045
44	9267.26	239.523
45	6634.96	178.496
46	5503.94	146.294
47	8316.08	220.627
48	1179.24	30.24
49	11374.8	299.682
50	1133.29	29.361
51	8700.73	218.966
52	11898.6	298.326
53	11084.1	277.669
54	5023.43	135.017
55	10879.5	283.408
56	7817.3	207.702
57	10612.7	282.644
58	5069.89	132.992
59	2878.54	75.772
60	8564.83	231.171
61	412.809	10.36
62	679.477	17.915
63	95.725	2.528
64	110.953	2.933
65	591.555	15.643
66	220.347	5.826
67	74.092	1.887
68	691.603	18.162
69	827.373	21.696
70	75.736	2.005
71	258.725	6.962
72	481.635	12.679
73	363.467	9.698
74	52.386	1.403
75	33.603	28.633
76	786.391	20.962
77	459.139	12.251
78	89.499	2.355
79	966.233	24.311
80	938.686	24.325
81	692.073	18.282
82	871.884	23.192
83	211.313	5.507
84	576.901	15.141
85	892.697	22.36
86	314.203	8.123
87	822.687	22.101
88	228.921	5.774
89	601.323	15.532
90	177.957	4.784
91	727.584	18.464
92	17.932	0.454
93	25.591	0.666
94	635.082	16.969
95	544.737	14.127
96	597.476	15.088
97	327.785	8.652
98	179.437	4.536
99	390.627	10.227
100	302.185	7.778
101	433.313	11.467
102	817.939	29.133
103	700.919	18.091
104	134.36	3.359
105	163.651	4.194
106	203.924	5.297
107	760.338	19.023
108	706.3	18.943
109	609.898	16.305
110	597.884	15.012
111	455.422	12.041
112	706.16	18.291
113	937.859	24.051
114	916.397	23.32
115	976.34	24.701
116	629.085	15.888
117	742.717	19.885
118	614.796	15.502
119	17.652	0.467
120	229.586	5.955
