# Supplementary material for: Methodological study on simultaneous detection of 6 tumor invasion and metastasis markers including MMP-9 by microfluidic chip-based magnetic particle immunofluorescence assay
Source: PLoS One. 2026 Jun 23;21(6):e0351313. doi: 10.1371/journal.pone.0351313 (PMC13289928; doi:10.1371/journal.pone.0351313)
Supplement: S2 File — (ZIP) [file pone.0351313.s002.zip › Raw data of ROC curve assay (sN-cadherin).xlsx]

## Sheet: Sheet1
Sample ID	ELISA Value （ng/mL)	Chip fluorescence intensity
1	243.737	6369.48
2	138.251	3665.2
3	422.328	10949.8
4	60.925	1534.06
5	437.494	11082.1
6	353.47	9415.44
7	591.359	15757.6
8	539.961	13611.5
9	119.742	2995.71
10	546.104	13840
11	477.405	12417.1
12	252.831	6638.93
13	442.508	11895.4
14	283.771	7209.07
15	411.53	11077.1
16	58.651	1533.68
17	229.019	6119.35
18	343.376	9040.15
19	171.286	4577.91
20	330.554	8805.31
21	473.316	12728.6
22	467.145	12429.4
23	261.198	7034.75
24	197.246	5134.51
25	321.261	8333.09
26	158.081	4215.03
27	92.875	2419.4
28	151.634	3857.71
29	96.058	2405.58
30	268.298	7141.47
31	432.296	11622.1
32	107.446	2758.2
33	494.748	13330.9
34	267.374	6796.97
35	181.513	4736.38
36	120.736	3139.86
37	377.398	9649.83
38	508.58	1008.32
39	162.817	4269.75
40	478.16	12559.2
41	197.938	5187.56
42	216.808	5791
43	539.42	13551.1
44	501.455	13290.4
45	572.352	14705.8
46	187.791	4957.41
47	231.901	5969.54
48	518.831	13717.6
49	178.952	4476.67
50	252.17	6692.28
51	530.905	14107.7
52	585.813	1032.57
53	100.606	2541.29
54	553.995	14932.5
55	169.509	4501.91
56	448.944	11552.2
57	443.165	11377.6
58	561.591	14536.1
59	449.504	12115.3
60	187.166	4704.64
61	41.753	1089.12
62	13.07	349.437
63	47.575	1243.45
64	40.297	1067.95
65	7.661	206.05
66	36.255	945.738
67	28	718.822
68	15.912	405.223
69	14.55	369.909
70	27.83	703.872
71	43.088	1121.11
72	3.661	93.298
73	43.707	1161.94
74	39.761	1059.06
75	36.778	959.422
76	11.637	292.753
77	3.323	84.447
78	21.801	574.135
79	12.579	327.534
80	32.391	811.843
81	33.612	844.369
82	15.825	406.243
83	9.452	246.329
84	44.648	1190.61
85	30.108	808.285
86	4.44	114.353
87	36.931	937.459
88	22.645	606.961
89	40.404	1050.87
90	43.338	1151.41
91	32.011	817.547
92	5.596	149.235
93	49.09	1260.01
94	40.29	1083.88
95	28.641	721.183
96	14.932	387.718
97	22.331	592.492
98	0.1	2.501
99	43.852	1173.51
100	6.942	173.99
101	27.726	723.03
102	13.619	355.676
103	7.557	193.401
104	23.713	597.051
105	26.547	680.708
106	10.989	276.915
107	4.465	111.986
108	39.764	1048.15
109	23.318	622.039
110	27.161	732.695
111	2.756	69.416
112	33.497	903.899
113	23.75	600.597
114	39.171	1005.6
115	34.503	881.582
116	26.547	1058.38
117	45.914	1158.97
118	6.669	168.167
119	31.951	829.312
120	4.821	123.607
