# Supplementary material for: Methodological study on simultaneous detection of 6 tumor invasion and metastasis markers including MMP-9 by microfluidic chip-based magnetic particle immunofluorescence assay
Source: PLoS One. 2026 Jun 23;21(6):e0351313. doi: 10.1371/journal.pone.0351313 (PMC13289928; doi:10.1371/journal.pone.0351313)
Supplement: S2 File — (ZIP) [file pone.0351313.s002.zip › Raw data of ROC curve assay (VEGF-A).xlsx]

## Sheet: Sheet1
Sample ID	ELISA Value （pg/mL)	Chip fluorescence intensity
1	2842.96	73.023
2	1426.72	36.581
3	1503.66	40.518
4	2464.24	63.676
5	3220.23	82.572
6	1214.05	32.188
7	1527.24	40.078
8	1587.1	40.491
9	2582.07	65.112
10	2049.76	53.491
11	3571.37	4.094
12	1153.96	30.202
13	3210.65	84.251
14	2997.25	78.008
15	617.458	16.362
16	2777.83	4.053
17	1917.44	48.516
18	1078.85	28.458
19	1806.53	48.552
20	3244.64	86.444
21	3588.79	94.923
22	1481.18	38.116
23	3271.52	83.906
24	2868.23	74.508
25	647.212	16.211
26	2975.94	77.803
27	2352.43	59.802
28	3133.82	79.029
29	2233.51	59.409
30	1632.75	4.114
31	2910.75	72.812
32	2970.26	76.324
33	3485.96	88.556
34	1394.49	35.16
35	1142.53	30.766
36	2659.92	68.01
37	2063.92	52.23
38	713.526	19.13
39	1426.71	38.311
40	926.919	24.373
41	774.067	19.698
42	3022.1	76.482
43	1344.86	35.543
44	2461.22	63.116
45	1048.95	27.178
46	582.777	14.919
47	1621.94	41.714
48	2747.08	73.997
49	3096.02	77.687
50	2133.54	57.46
51	2214.27	59.49
52	595.824	15.501
53	2772.66	71.8
54	2324.85	60.233
55	2424.03	64.021
56	2559.76	65.132
57	1503.7	38.81
58	1323.94	35.717
59	2525.3	65.778
60	64.144	1.611
61	65.688	1.748
62	148.277	3.807
63	79.198	2.034
64	77.48	1.943
65	77.428	2.059
66	133.833	3.571
67	152.149	4.055
68	145.92	3.856
69	43.268	1.136
70	51.844	1.325
71	105.401	2.653
72	17.611	0.47
73	126.783	3.37
74	120.536	3.07
75	38.511	0.983
76	23.482	0.634
77	48.04	1.216
78	68.524	1.85
79	90.737	2.313
80	157.296	3.978
81	86.391	2.296
82	10.306	0.264
83	46.65	1.249
84	71.118	1.911
85	87.468	2.253
86	118.422	3.107
87	139.65	3.657
88	40.422	1.022
89	14.738	0.376
90	60.14	4.212
91	86.835	2.286
92	128.022	3.338
93	151.369	3.792
94	58.341	1.561
95	2.751	0.074
96	27.113	0.701
97	147.863	3.89
98	158.608	4.224
99	102.538	2.621
100	42.108	1.115
101	124.358	3.116
102	123.522	4.154
103	125.826	3.383
104	150.603	3.867
105	80.816	2.08
106	110.976	2.854
107	159.142	4.039
108	26.194	0.704
109	130.161	3.301
110	126.015	3.392
111	34.644	0.934
112	109.344	2.926
113	135.573	3.459
114	125.242	3.184
115	138.921	3.723
116	30.813	0.821
117	2.424	0.064
118	68.598	1.724
119	83.133	2.223
120	2392.58	64.367
