# Supplementary material for: Methodological study on simultaneous detection of 6 tumor invasion and metastasis markers including MMP-9 by microfluidic chip-based magnetic particle immunofluorescence assay
Source: PLoS One. 2026 Jun 23;21(6):e0351313. doi: 10.1371/journal.pone.0351313 (PMC13289928; doi:10.1371/journal.pone.0351313)
Supplement: S2 File — (ZIP) [file pone.0351313.s002.zip › Raw data of specific negative control assay.xlsx]

## Sheet: Sheet1
Sample type	Detection index	Signal value (Mean, n=5)
Serum from healthy individuals (purely negative)	MMP-9	38.84 (ng/mL)
	VEGF-A	18.61 (pg/mL)
	sN-cadherin	3.71 (ng/mL)
	OPG	75.6 (pg/mL)
	LOX	8.64 (ng/mL)
	ANG-2	117.62 (pg/mL)
Blank buffer (PBS)	MMP-9	30.65 (ng/mL)
	VEGF-A	15.71 (pg/mL)
	sN-cadherin	4.35 (ng/mL)
	OPG	82.75 (pg/mL)
	LOX	12.16 (ng/mL)
	ANG-2	95.76 (pg/mL)
