# Supplementary material for: Methodological study on simultaneous detection of 6 tumor invasion and metastasis markers including MMP-9 by microfluidic chip-based magnetic particle immunofluorescence assay
Source: PLoS One. 2026 Jun 23;21(6):e0351313. doi: 10.1371/journal.pone.0351313 (PMC13289928; doi:10.1371/journal.pone.0351313)
Supplement: S2 File — (ZIP) [file pone.0351313.s002.zip › Raw data of storage stability and precision assay (ANG-2).xlsx]

## Sheet: Sheet1
Storage months	Detection data of low-concentration samples (pg/mL)	Detection data of high-concentration samples (pg/mL)
0	335.98	1264.23
0	316.66	1203.99
0	305.09	1278.94
1	347.54	1267.38
1	367.54	1374.05
1	343.7	1217.18
3	357.17	1368.91
3	340.18	1458.79
3	345.7	1304.29
