# Supplementary material for: Methodological study on simultaneous detection of 6 tumor invasion and metastasis markers including MMP-9 by microfluidic chip-based magnetic particle immunofluorescence assay
Source: PLoS One. 2026 Jun 23;21(6):e0351313. doi: 10.1371/journal.pone.0351313 (PMC13289928; doi:10.1371/journal.pone.0351313)
Supplement: S2 File — (ZIP) [file pone.0351313.s002.zip › Raw data of storage stability and precision assay (LOX).xlsx]

## Sheet: Sheet1
Storage months	Detection data of low-concentration samples (ng/mL)	Detection data of high-concentration samples (ng/mL)
0	46.01	374.1
0	42.6	440.08
0	47.76	395.83
1	42.74	372.56
1	44.57	375.06
1	42.57	378.17
3	45.44	448.31
3	48.75	398.76
3	50.64	418.63
