# Supplementary material for: Methodological study on simultaneous detection of 6 tumor invasion and metastasis markers including MMP-9 by microfluidic chip-based magnetic particle immunofluorescence assay
Source: PLoS One. 2026 Jun 23;21(6):e0351313. doi: 10.1371/journal.pone.0351313 (PMC13289928; doi:10.1371/journal.pone.0351313)
Supplement: S2 File — (ZIP) [file pone.0351313.s002.zip › Raw data of storage stability and precision assay (MMP-9).xlsx]

## Sheet: Sheet1
Storage months	Detection data of low-concentration samples (ng/mL)	Detection data of high-concentration samples (ng/mL)
0	46.65	1384.82
0	43.99	1308.7
0	47.21	1364.13
1	43.32	1371.09
1	46.47	1358.23
1	44.28	1362.53
3	51.33	1178.01
3	49.25	1262.66
3	50.05	1232.88
