# Supplementary material for: Methodological study on simultaneous detection of 6 tumor invasion and metastasis markers including MMP-9 by microfluidic chip-based magnetic particle immunofluorescence assay
Source: PLoS One. 2026 Jun 23;21(6):e0351313. doi: 10.1371/journal.pone.0351313 (PMC13289928; doi:10.1371/journal.pone.0351313)
Supplement: S2 File — (ZIP) [file pone.0351313.s002.zip › Raw data of storage stability and precision assay (OPG).xlsx]

## Sheet: Sheet1
Storage months	Detection data of low-concentration samples (pg/mL)	Detection data of high-concentration samples (pg/mL)
0	238.85	1338.86
0	224.84	1372.9
0	218.04	1597.51
1	210.16	1505.21
1	217.65	1435.79
1	221.56	1356.87
3	233.61	1603.35
3	238.14	1525.24
3	239.93	1546.78
