# Supplementary material for: Methodological study on simultaneous detection of 6 tumor invasion and metastasis markers including MMP-9 by microfluidic chip-based magnetic particle immunofluorescence assay
Source: PLoS One. 2026 Jun 23;21(6):e0351313. doi: 10.1371/journal.pone.0351313 (PMC13289928; doi:10.1371/journal.pone.0351313)
Supplement: S2 File — (ZIP) [file pone.0351313.s002.zip › Raw data of storage stability and precision assay (sN-cadherin).xlsx]

## Sheet: Sheet1
Storage months	Detection data of low-concentration samples (ng/mL)	Detection data of high-concentration samples (ng/mL)
0	22.65	306.12
0	25.7	288.03
0	22.03	296.78
1	21.82	296.23
1	21.83	338.39
1	26.09	338.45
3	24.59	328.35
3	25.53	295.41
3	26.35	291.31
