# Supplementary material for: Methodological study on simultaneous detection of 6 tumor invasion and metastasis markers including MMP-9 by microfluidic chip-based magnetic particle immunofluorescence assay
Source: PLoS One. 2026 Jun 23;21(6):e0351313. doi: 10.1371/journal.pone.0351313 (PMC13289928; doi:10.1371/journal.pone.0351313)
Supplement: S2 File — (ZIP) [file pone.0351313.s002.zip › Raw data of storage stability and precision assay (VEGF-A).xlsx]

## Sheet: Sheet1
Storage months	Detection data of low-concentration samples (pg/mL)	Detection data of high-concentration samples (pg/mL)
0	55.68	945.59
0	56.51	932.33
0	59.27	924.05
1	54.5	881.61
1	60.13	831.04
1	56.71	923.33
3	51.34	902.51
3	53.19	795.98
3	50.13	807.09
