# Supplementary material for: Methodological study on simultaneous detection of 6 tumor invasion and metastasis markers including MMP-9 by microfluidic chip-based magnetic particle immunofluorescence assay
Source: PLoS One. 2026 Jun 23;21(6):e0351313. doi: 10.1371/journal.pone.0351313 (PMC13289928; doi:10.1371/journal.pone.0351313)
Supplement: S2 File — (ZIP) [file pone.0351313.s002.zip › Test results of hemolysis interference assay (ANG-2).xlsx]

## Sheet: Sheet1
Hemoglobin concentration of hemolyzed specimens (g/L)	Test batch result of specimens (pg/mL)
	1	2	3	4	5
10	1060.34	1249.28	1354.76	1155.62	1118.28
20	1331.44	1239.16	926.69	1282.63	1142.47
30	1001.33	920.67	1276.19	1220.87	1041.01
40	1099.54	930.54	1053.63	1346.08	1035.4
50	983.34	1201.65	953.19	1234.12	1049.88
