# Supplementary material for: Methodological study on simultaneous detection of 6 tumor invasion and metastasis markers including MMP-9 by microfluidic chip-based magnetic particle immunofluorescence assay
Source: PLoS One. 2026 Jun 23;21(6):e0351313. doi: 10.1371/journal.pone.0351313 (PMC13289928; doi:10.1371/journal.pone.0351313)
Supplement: S2 File — (ZIP) [file pone.0351313.s002.zip › Test results of hemolysis interference assay (LOX).xlsx]

## Sheet: Sheet1
Hemoglobin concentration of hemolyzed specimens (g/L)	Test batch result of specimens (ng/mL)
	1	2	3	4	5
10	249.53	256.39	234.93	255.35	207.89
20	237.41	240.76	185.49	232.76	196.64
30	215.83	226.85	245.86	238.61	222.64
40	250.44	185.35	196.04	191.19	233.87
50	187.47	221.02	224.64	197.99	190
