# Supplementary material for: Methodological study on simultaneous detection of 6 tumor invasion and metastasis markers including MMP-9 by microfluidic chip-based magnetic particle immunofluorescence assay
Source: PLoS One. 2026 Jun 23;21(6):e0351313. doi: 10.1371/journal.pone.0351313 (PMC13289928; doi:10.1371/journal.pone.0351313)
Supplement: S2 File — (ZIP) [file pone.0351313.s002.zip › Test results of hemolysis interference assay (MMP-9).xlsx]

## Sheet: Sheet1
Hemoglobin concentration of hemolyzed specimens (g/L)	Test batch result of specimens (ng/mL)
	1	2	3	4	5
10	1044.77	932.51	867.14	1119.38	956.88
20	799.49	845.09	891.54	760.48	833.69
30	1091.39	1006.03	994.27	762.35	797.66
40	1132.09	943.13	800.99	755.69	869.99
50	900.42	852.09	844.52	1048.17	959.17
