# Supplementary material for: Methodological study on simultaneous detection of 6 tumor invasion and metastasis markers including MMP-9 by microfluidic chip-based magnetic particle immunofluorescence assay
Source: PLoS One. 2026 Jun 23;21(6):e0351313. doi: 10.1371/journal.pone.0351313 (PMC13289928; doi:10.1371/journal.pone.0351313)
Supplement: S2 File — (ZIP) [file pone.0351313.s002.zip › Test results of hemolysis interference assay (OPG).xlsx]

## Sheet: Sheet1
Hemoglobin concentration of hemolyzed specimens (g/L)	Test batch result of specimens (pg/mL)
	1	2	3	4	5
10	1471.8	1806.31	1404.85	1756.18	1545.76
20	1753.93	1858.27	1416.29	1794.25	1855.64
30	1680.72	1830.35	1336.67	1860.53	1380.11
40	1361.84	1451.74	1816.2	1830.03	1344.08
50	1868.08	1321.21	1847	1520.14	1545.09
