# Supplementary material for: Methodological study on simultaneous detection of 6 tumor invasion and metastasis markers including MMP-9 by microfluidic chip-based magnetic particle immunofluorescence assay
Source: PLoS One. 2026 Jun 23;21(6):e0351313. doi: 10.1371/journal.pone.0351313 (PMC13289928; doi:10.1371/journal.pone.0351313)
Supplement: S2 File — (ZIP) [file pone.0351313.s002.zip › Test results of hemolysis interference assay (sN-cadherin).xlsx]

## Sheet: Sheet1
Hemoglobin concentration of hemolyzed specimens (g/L)	Test batch result of specimens (ng/mL)
	1	2	3	4	5
10	179.61	130.3	163.01	144.47	133.25
20	133.3	170.68	166.83	158.61	186.35
30	139.96	162.61	178.32	179.26	156.32
40	166.26	179.22	171.63	175.73	148.28
50	143.47	174.22	132.07	129.89	133.21
