# Supplementary material for: Methodological study on simultaneous detection of 6 tumor invasion and metastasis markers including MMP-9 by microfluidic chip-based magnetic particle immunofluorescence assay
Source: PLoS One. 2026 Jun 23;21(6):e0351313. doi: 10.1371/journal.pone.0351313 (PMC13289928; doi:10.1371/journal.pone.0351313)
Supplement: S2 File — (ZIP) [file pone.0351313.s002.zip › Test results of hemolysis interference assay (VEGF-A).xlsx]

## Sheet: Sheet1
Hemoglobin concentration of hemolyzed specimens (g/L)	Test batch result of specimens (pg/mL)
	1	2	3	4	5
10	573.2	528.65	619.48	607.5	491.33
20	568.88	453.12	523.05	462.17	606.25
30	459.78	483.31	475.22	665.06	596.37
40	472.95	578.38	602.42	592.87	516.49
50	581.94	492.12	659.85	636.58	615.71
