# Supplementary material for: Methodological study on simultaneous detection of 6 tumor invasion and metastasis markers including MMP-9 by microfluidic chip-based magnetic particle immunofluorescence assay
Source: PLoS One. 2026 Jun 23;21(6):e0351313. doi: 10.1371/journal.pone.0351313 (PMC13289928; doi:10.1371/journal.pone.0351313)
Supplement: S2 File — (ZIP) [file pone.0351313.s002.zip › Test results of jaundice interference assay (ANG-2).xlsx]

## Sheet: Sheet1
Total bilirubin concentration in specimens (μmol/L)	Test batch result of specimens (pg/mL)
	1	2	3	4	5
34.2	1073.72	1090.87	1028.69	1194.73	1067.63
68.9	1018.38	1214.65	1082.11	1255.6	974.41
104.5	1267.8	1054.48	966.78	924.45	1085.62
138.3	1110.47	1067.18	1373.64	957.85	1181.84
171	1137.92	948.93	1270.99	938.02	1059.49
