# Supplementary material for: Methodological study on simultaneous detection of 6 tumor invasion and metastasis markers including MMP-9 by microfluidic chip-based magnetic particle immunofluorescence assay
Source: PLoS One. 2026 Jun 23;21(6):e0351313. doi: 10.1371/journal.pone.0351313 (PMC13289928; doi:10.1371/journal.pone.0351313)
Supplement: S2 File — (ZIP) [file pone.0351313.s002.zip › Test results of jaundice interference assay (LOX).xlsx]

## Sheet: Sheet1
Total bilirubin concentration in specimens (μmol/L)	Test batch result of specimens (ng/mL)
	1	2	3	4	5
34.2	215.84	223.91	171.92	246.5	227.04
68.9	229.44	255.78	175.54	206.88	186.8
104.5	255.64	173.33	254.34	181.78	236.53
138.3	186.83	237.36	200.8	213.86	242.86
171	216.15	229.51	227.23	254.19	220.74
