# Supplementary material for: Methodological study on simultaneous detection of 6 tumor invasion and metastasis markers including MMP-9 by microfluidic chip-based magnetic particle immunofluorescence assay
Source: PLoS One. 2026 Jun 23;21(6):e0351313. doi: 10.1371/journal.pone.0351313 (PMC13289928; doi:10.1371/journal.pone.0351313)
Supplement: S2 File — (ZIP) [file pone.0351313.s002.zip › Test results of jaundice interference assay (MMP-9).xlsx]

## Sheet: Sheet1
Total bilirubin concentration in specimens (μmol/L)	Test batch result of specimens (ng/mL)
	1	2	3	4	5
34.2	853.16	983.55	901.24	783.4	1067.49
68.9	963.19	1064.29	908.23	921.01	811.61
104.5	866.05	962.6	1086.87	806.59	1078.73
138.3	794.9	981.46	1060.24	819.72	1118.73
171	782.81	883.85	862.72	1039.01	764.69
