# Supplementary material for: Methodological study on simultaneous detection of 6 tumor invasion and metastasis markers including MMP-9 by microfluidic chip-based magnetic particle immunofluorescence assay
Source: PLoS One. 2026 Jun 23;21(6):e0351313. doi: 10.1371/journal.pone.0351313 (PMC13289928; doi:10.1371/journal.pone.0351313)
Supplement: S2 File — (ZIP) [file pone.0351313.s002.zip › Test results of jaundice interference assay (OPG).xlsx]

## Sheet: Sheet1
Total bilirubin concentration in specimens (μmol/L)	Test batch result of specimens (pg/mL)
	1	2	3	4	5
34.2	1643.23	1634.33	1351.57	1704.48	1535.54
68.9	1854.45	1313.63	1755.73	1356.61	1625.36
104.5	1419.02	1651.79	1465.88	1760.1	1856.26
138.3	1645.44	1711.43	1772.28	1640.63	1465.33
171	1396.93	1291.73	1458.15	1642.48	1573
