# Supplementary material for: Methodological study on simultaneous detection of 6 tumor invasion and metastasis markers including MMP-9 by microfluidic chip-based magnetic particle immunofluorescence assay
Source: PLoS One. 2026 Jun 23;21(6):e0351313. doi: 10.1371/journal.pone.0351313 (PMC13289928; doi:10.1371/journal.pone.0351313)
Supplement: S2 File — (ZIP) [file pone.0351313.s002.zip › Test results of jaundice interference assay (sN-cadherin).xlsx]

## Sheet: Sheet1
Total bilirubin concentration in specimens (μmol/L)	Test batch result of specimens (ng/mL)
	1	2	3	4	5
34.2	170.34	177.11	144.6	136.21	165.39
68.9	174.91	175.16	159.98	168.51	134.18
104.5	183.45	143.3	155.87	142.43	130.07
138.3	181.82	162.08	176.35	181.78	155.74
171	164.4	174.57	160.17	145.35	166.1
