# Supplementary material for: Methodological study on simultaneous detection of 6 tumor invasion and metastasis markers including MMP-9 by microfluidic chip-based magnetic particle immunofluorescence assay
Source: PLoS One. 2026 Jun 23;21(6):e0351313. doi: 10.1371/journal.pone.0351313 (PMC13289928; doi:10.1371/journal.pone.0351313)
Supplement: S2 File — (ZIP) [file pone.0351313.s002.zip › Test results of jaundice interference assay (VEGF-A).xlsx]

## Sheet: Sheet1
Total bilirubin concentration in specimens (μmol/L)	Test batch result of specimens (pg/mL)
	1	2	3	4	5
34.2	625.08	585.55	549.61	599.51	593.14
68.9	627.14	669.39	659.47	623.39	471.28
104.5	584.36	537.58	584.58	635.39	593.28
138.3	657.05	590.76	547.08	646.11	663.95
171	521.47	500.5	630.47	509.49	527.3
