# Supplementary material for: Methodological study on simultaneous detection of 6 tumor invasion and metastasis markers including MMP-9 by microfluidic chip-based magnetic particle immunofluorescence assay
Source: PLoS One. 2026 Jun 23;21(6):e0351313. doi: 10.1371/journal.pone.0351313 (PMC13289928; doi:10.1371/journal.pone.0351313)
Supplement: S2 File — (ZIP) [file pone.0351313.s002.zip › Test results of lipemia interference assay (ANG-2).xlsx]

## Sheet: Sheet1
Triglyceride concentration in specimens (mmol/L)	Test batch result of specimens (pg/mL)
	1	2	3	4	5
5.6	1356.29	1066.91	1050.42	1313.09	1004.84
9.9	933.33	1069.47	1364.36	923.26	1377.07
12.7	1323.25	951.07	1197.06	1359.99	1042.22
18.3	1351.62	928.02	1103.8	1352.02	1167.65
22.6	1150.18	1190.19	1012.07	1334.58	1249.35
