# Supplementary material for: Methodological study on simultaneous detection of 6 tumor invasion and metastasis markers including MMP-9 by microfluidic chip-based magnetic particle immunofluorescence assay
Source: PLoS One. 2026 Jun 23;21(6):e0351313. doi: 10.1371/journal.pone.0351313 (PMC13289928; doi:10.1371/journal.pone.0351313)
Supplement: S2 File — (ZIP) [file pone.0351313.s002.zip › Test results of lipemia interference assay (LOX).xlsx]

## Sheet: Sheet1
Triglyceride concentration in specimens (mmol/L)	Test batch result of specimens (ng/mL)
	1	2	3	4	5
5.6	234.14	199.98	255.5	191.7	238.75
9.9	190.9	217.45	221.32	235.4	237.29
12.7	211.81	237.83	171.38	183.62	182
18.3	194.95	175.71	226.08	232.35	177.73
22.6	195.12	251.47	218.35	197.78	230.9
