# Supplementary material for: Methodological study on simultaneous detection of 6 tumor invasion and metastasis markers including MMP-9 by microfluidic chip-based magnetic particle immunofluorescence assay
Source: PLoS One. 2026 Jun 23;21(6):e0351313. doi: 10.1371/journal.pone.0351313 (PMC13289928; doi:10.1371/journal.pone.0351313)
Supplement: S2 File — (ZIP) [file pone.0351313.s002.zip › Test results of lipemia interference assay (MMP-9).xlsx]

## Sheet: Sheet1
Triglyceride concentration in specimens (mmol/L)	Test batch result of specimens (ng/mL)
	1	2	3	4	5
5.6	992.23	1102.47	944.08	934.21	1108.56
9.9	785.47	802.27	910.22	982.62	946.11
12.7	996.6	755.96	1089.34	1079.14	907.49
18.3	1036	880.14	1028.83	1023.51	972.59
22.6	918.99	1096.41	1085	989.45	867.06
