# Supplementary material for: Methodological study on simultaneous detection of 6 tumor invasion and metastasis markers including MMP-9 by microfluidic chip-based magnetic particle immunofluorescence assay
Source: PLoS One. 2026 Jun 23;21(6):e0351313. doi: 10.1371/journal.pone.0351313 (PMC13289928; doi:10.1371/journal.pone.0351313)
Supplement: S2 File — (ZIP) [file pone.0351313.s002.zip › Test results of lipemia interference assay (OPG).xlsx]

## Sheet: Sheet1
Triglyceride concentration in specimens (mmol/L)	Test batch result of specimens (pg/mL)
	1	2	3	4	5
5.6	1286.75	1446.18	1726.68	1324.35	1625.39
9.9	1796.74	1304.24	1344.3	1834.32	1445.84
12.7	1668.61	1451.36	1362.3	1685.51	1290.83
18.3	1866.62	1717.28	1453.9	1595.77	1606.45
22.6	1483.83	1296.29	1440.75	1463.19	1805.25
