# Supplementary material for: Methodological study on simultaneous detection of 6 tumor invasion and metastasis markers including MMP-9 by microfluidic chip-based magnetic particle immunofluorescence assay
Source: PLoS One. 2026 Jun 23;21(6):e0351313. doi: 10.1371/journal.pone.0351313 (PMC13289928; doi:10.1371/journal.pone.0351313)
Supplement: S2 File — (ZIP) [file pone.0351313.s002.zip › Test results of lipemia interference assay (sN-cadherin).xlsx]

## Sheet: Sheet1
Triglyceride concentration in specimens (mmol/L)	Test batch result of specimens (ng/mL)
	1	2	3	4	5
5.6	158.08	135.62	151.59	172.79	145.72
9.9	166.16	182.43	176.15	178.79	129.93
12.7	154.02	147.76	141.25	182.03	134.44
18.3	177.32	174.67	177.5	157.16	181.37
22.6	143.55	179.65	177.6	172.39	176.12
