# Supplementary material for: Methodological study on simultaneous detection of 6 tumor invasion and metastasis markers including MMP-9 by microfluidic chip-based magnetic particle immunofluorescence assay
Source: PLoS One. 2026 Jun 23;21(6):e0351313. doi: 10.1371/journal.pone.0351313 (PMC13289928; doi:10.1371/journal.pone.0351313)
Supplement: S2 File — (ZIP) [file pone.0351313.s002.zip › Test results of lipemia interference assay (VEGF-A).xlsx]

## Sheet: Sheet1
Triglyceride concentration in specimens (mmol/L)	Test batch result of specimens (pg/mL)
	1	2	3	4	5
5.6	551.27	481	562.28	642.34	472.8
9.9	635.45	486.94	659.08	500.15	586.84
12.7	461.66	503.47	625.64	456.53	641.23
18.3	619.25	588.47	457.68	547.76	667.21
22.6	517.97	614.84	594.06	468.79	516.42
